# Supplementary material for: 4,4′,6,6′-Tetra­hydro­seleno-2,2′-[(E,E)-cyclo­hexane-1,2-diylbis(nitrilo­methyl­idyne)]diphenol
Source: Acta Crystallogr Sect E Struct Rep Online. 2009 Aug 15;65(Pt 9):o2163. doi: 10.1107/S1600536809031572 (PMC2969991; doi:10.1107/S1600536809031572)
Supplement: Supplementary file 1 [file e-65-o2163-sup1.cif]

##############################################################################
###                                                                        ###
###        Electronic paper (Acta Crystallographica Section E)             ###
###                                                                        ###
##############################################################################
#                                                                            #
# This CIF contains the data in a paper accepted for publication in Acta     #
# Crystallographica Section E. It conforms to the requirements of Notes      #
# for Authors for Section E, and has been peer reviewed under the auspices   #
# of the IUCr Commission on Journals.                                        #
#                                                                            #
# Full details of the Crystallographic Information File format               #
# are given in the paper "The Crystallographic Information File (CIF):       #
# a New Standard Archive File for Crystallography" by S. R. Hall, F. H.      #
# Allen and I. D. Brown [Acta Cryst. (1991), A47, 655-685].                  #
#                                                                            #
# The current version of the core CIF dictionary is obtainable from          #
# ftp://ftp.iucr.org/pub/cif_core.dic. The current version number is 2.4.    #
#                                                                            #
# Software is freely available for graphical display of the structure(s) in  #
# this CIF.  For information consult the CIF home page http://www.iucr.org/  #
# cif/home.html                                                              #
#                                                                            #
# This file may be used for bona fide research purposes within the           #
# scientific community so long as proper attribution is given to the journal # 
# article from which it was obtained.                                        #
#                                                                            #
##############################################################################
                                             
data_global
_audit_creation_method     'form.cif (version 2.0)'
_journal_data_validation_number     ?
_journal_date_recd_electronic     2009-08-10
_journal_date_accepted     2009-08-11
_journal_name_full     'Acta Crystallographica, Section E'
_journal_year     2009
_journal_volume     65
_journal_issue      9
_journal_page_first     o2163
_journal_page_last     o2163
_journal_paper_category     QO
_journal_coeditor_code     HB5041
_publ_contact_author_name     'Zeng, Qing-Fu'
_publ_contact_author_address
;
Engineering Research Center for Clean Production of Textile Dyeing and Printing
Ministry of Education
Wuhan 430073
People's Republic of China
;
_publ_contact_author_email     'qfzeng@wuse.edu.cn'
_publ_contact_author_fax     '0086-27-87611779'
_publ_contact_author_phone     '0086-27-87611779'
_publ_section_title
;\
4,4',6,6'-Tetrahydroseleno-2,2'-[(<i>E</i>,<i>E</i>)-cyclohexane-1,2-\
diylbis(nitrilomethylidyne)]diphenol
;
loop_
    _publ_author_name
    _publ_author_address
    'Wang, Qiang'
;
Engineering Research Center for Clean Production of Textile Dyeing and Printing
Ministry of Education
Wuhan 430073
People's Republic of China
;
    'Zha, Ru-Hua'
;
Engineering Research Center for Clean Production of Textile Dyeing and Printing
Ministry of Education
Wuhan 430073
People's Republic of China
;
    'Yuan, Ji-Wen'
;
Engineering Research Center for Clean Production of Textile Dyeing and Printing
Ministry of Education
Wuhan 430073
People's Republic of China
;
    'Zeng, Qing-Fu'
;
Engineering Research Center for Clean Production of Textile Dyeing and Printing
Ministry of Education
Wuhan 430073
People's Republic of China
;
data_I
_audit_creation_method     SHELXL-97
_chemical_name_systematic
;
4,4',6,6'-Tetrahydroseleno-2,2'-[(<i>E</i>,<i>E</i>)-cyclohexane-1,2-
diylbis(nitrilomethylidyne)]diphenol
;
_chemical_name_common     ?
_chemical_formula_moiety     'C20 H22 N2 O2 Se4'
_chemical_formula_sum     'C20 H22 N2 O2 Se4'
_chemical_formula_iupac     'C20 H22 N2 O2 Se4'
_chemical_formula_weight     638.24
_chemical_melting_point     ?
_symmetry_cell_setting     monoclinic
_symmetry_space_group_name_H-M     'P 21/c'
_symmetry_space_group_name_Hall     '-P 2ybc'
loop_
    _symmetry_equiv_pos_as_xyz
    'x, y, z'
    '-x, y+1/2, -z+1/2'
    '-x, -y, -z'
    'x, -y-1/2, z-1/2'
_cell_length_a     15.493(2)
_cell_length_b     9.2975(15)
_cell_length_c     16.353(2)
_cell_angle_alpha     90.00
_cell_angle_beta     109.865(5)
_cell_angle_gamma     90.00
_cell_volume     2215.4(5)
_cell_formula_units_Z     4
_cell_measurement_reflns_used     25
_cell_measurement_theta_min     9
_cell_measurement_theta_max     12
_cell_measurement_temperature     296(2)
_exptl_crystal_description     block
_exptl_crystal_colour     yellow
_exptl_crystal_size_max     0.32
_exptl_crystal_size_mid     0.28
_exptl_crystal_size_min     0.24
_exptl_crystal_density_diffrn     1.914
_exptl_crystal_density_meas     ?
_exptl_crystal_density_method     'not measured'
_exptl_crystal_F_000     1232
_exptl_absorpt_coefficient_mu     6.642
_exptl_absorpt_correction_type     psi-scan
_exptl_absorpt_process_details     '(North <i>et al.</i>,  1968)'
_exptl_absorpt_correction_T_min     0.225
_exptl_absorpt_correction_T_max     0.299
_exptl_special_details
;
;
_diffrn_ambient_temperature     296(2)
_diffrn_radiation_type     MoK\a
_diffrn_radiation_wavelength     0.71073
_diffrn_radiation_source     'fine-focus sealed tube'
_diffrn_radiation_monochromator     graphite
_diffrn_measurement_device_type     'Enraf--Nonius CAD-4'
_diffrn_measurement_method     \w/2\q
_diffrn_detector_area_resol_mean     ?
_diffrn_reflns_number     11901
_diffrn_reflns_av_R_equivalents     0.0482
_diffrn_reflns_av_sigmaI/netI     0.0549
_diffrn_reflns_theta_min     1.40
_diffrn_reflns_theta_max     25.71
_diffrn_reflns_theta_full     25.71
_diffrn_measured_fraction_theta_max     0.996
_diffrn_measured_fraction_theta_full     0.996
_diffrn_reflns_limit_h_min     -18
_diffrn_reflns_limit_h_max     18
_diffrn_reflns_limit_k_min     -9
_diffrn_reflns_limit_k_max     11
_diffrn_reflns_limit_l_min     -19
_diffrn_reflns_limit_l_max     19
_diffrn_standards_number     0
_diffrn_standards_interval_count     0
_diffrn_standards_interval_time     0
_diffrn_standards_decay_%     0
_refine_special_details
;
Refinement of <i>F</i>^2^ against ALL reflections. The weighted <i>R</i>-factor
<i>wR</i> and goodness of fit <i>S</i> are based on <i>F</i>^2^, conventional
<i>R</i>-factors <i>R</i> are based on <i>F</i>, with <i>F</i> set to zero for
negative <i>F</i>^2^. The threshold expression of <i>F</i>^2^ >
\s(<i>F</i>^2^) is used only for calculating <i>R</i>-factors(gt) <i>etc</i>.
and is not relevant to the choice of reflections for refinement.
<i>R</i>-factors based on <i>F</i>^2^ are statistically about twice as large
as those based on <i>F</i>, and <i>R</i>- factors based on ALL data will be
even larger.
;
_reflns_number_total     4196
_reflns_number_gt     2743
_reflns_threshold_expression     I>2\s(I)
_refine_ls_structure_factor_coef     Fsqd
_refine_ls_matrix_type     full
_refine_ls_R_factor_all     0.0787
_refine_ls_R_factor_gt     0.0408
_refine_ls_wR_factor_gt     0.0941
_refine_ls_wR_factor_ref     0.1052
_refine_ls_goodness_of_fit_ref     1.064
_refine_ls_restrained_S_all     1.064
_refine_ls_number_reflns     4196
_refine_ls_number_parameters     255
_refine_ls_number_restraints     0
_refine_ls_hydrogen_treatment     constr
_refine_ls_weighting_scheme     calc
_refine_ls_weighting_details
                 'calc w=1/[\s^2^(Fo^2^)+(0.0494P)^2^] where P=(Fo^2^+2Fc^2^)/3'
_atom_sites_solution_hydrogens     geom
_atom_sites_solution_primary     direct
_atom_sites_solution_secondary     difmap
_refine_ls_shift/su_max     0.001
_refine_ls_shift/su_mean     0.000
_refine_diff_density_max     0.843
_refine_diff_density_min     -0.537
_refine_ls_extinction_method     none
_refine_ls_extinction_coef     ?
loop_
    _atom_type_symbol
    _atom_type_description
    _atom_type_scat_dispersion_real
    _atom_type_scat_dispersion_imag
    _atom_type_scat_source
    'C' 'C' 0.0033 0.0016
                         'International Tables Vol C Tables 4.2.6.8 and 6.1.1.4'
    'H' 'H' 0.0000 0.0000
                         'International Tables Vol C Tables 4.2.6.8 and 6.1.1.4'
    'N' 'N' 0.0061 0.0033
                         'International Tables Vol C Tables 4.2.6.8 and 6.1.1.4'
    'O' 'O' 0.0106 0.0060
                         'International Tables Vol C Tables 4.2.6.8 and 6.1.1.4'
    'Se' 'Se' -0.0929 2.2259
                         'International Tables Vol C Tables 4.2.6.8 and 6.1.1.4'
_computing_data_collection     'CAD-4 Software (Enraf--Nonius, 1989)'
_computing_cell_refinement     'CAD-4 Software (Enraf--Nonius, 1989)'
_computing_data_reduction     'XCAD4 (Harms & Wocadlo, 1995)'
_computing_structure_solution     'SHELXS97 (Sheldrick, 2008)'
_computing_structure_refinement     'SHELXL97 (Sheldrick, 2008)'
_computing_molecular_graphics     'SHELXTL (Sheldrick, 2008)'
_computing_publication_material     'SHELXTL (Sheldrick, 2008)'
loop_
    _atom_site_type_symbol
    _atom_site_label
    _atom_site_fract_x
    _atom_site_fract_y
    _atom_site_fract_z
    _atom_site_U_iso_or_equiv
    _atom_site_adp_type
    _atom_site_calc_flag
    _atom_site_refinement_flags
    _atom_site_occupancy
    _atom_site_disorder_assembly
    _atom_site_disorder_group
    Se Se1 1.08983(4) 0.95743(7) 1.27220(3) 0.0629(2) Uani d . 1 . .
    Se Se2 0.64176(5) 0.45492(8) 1.21754(4) 0.0694(2) Uani d . 1 . .
    Se Se3 0.87275(4) 1.30994(6) 1.00077(4) 0.0618(2) Uani d . 1 . .
    Se Se4 0.38089(4) 0.88004(8) 1.06267(4) 0.0683(2) Uani d . 1 . .
    O O2 0.8152(2) 1.0256(4) 0.9129(2) 0.0464(9) Uani d . 1 . .
    H H2A 0.8043 0.9482 0.8874 0.070 Uiso calc R 1 . .
    C C20 0.8744(3) 0.7422(5) 0.9727(3) 0.0397(11) Uani d . 1 . .
    H H20 0.8937 0.6520 0.9965 0.048 Uiso calc R 1 . .
    N N2 0.8211(2) 0.7512(4) 0.8942(2) 0.0400(10) Uani d . 1 . .
    N N1 0.6651(3) 0.5930(4) 0.8980(2) 0.0414(10) Uani d . 1 . .
    O O1 0.6862(2) 0.4896(4) 1.0525(2) 0.0544(9) Uani d . 1 . .
    H H1 0.6915 0.4905 1.0043 0.082 Uiso calc R 1 . .
    C C8 0.9110(3) 1.1261(5) 1.0457(3) 0.0373(11) Uani d . 1 . .
    C C2 0.5888(3) 0.5808(5) 1.1248(3) 0.0414(12) Uani d . 1 . .
    C C17 0.6070(3) 0.6798(6) 0.9083(3) 0.0412(12) Uani d . 1 . .
    H H17 0.5811 0.7480 0.8654 0.049 Uiso calc R 1 . .
    C C9 0.9725(3) 1.1108(5) 1.1272(3) 0.0399(12) Uani d . 1 . .
    H H9 0.9948 1.1914 1.1616 0.048 Uiso calc R 1 . .
    C C10 1.0019(3) 0.9748(6) 1.1593(3) 0.0388(12) Uani d . 1 . .
    C C11 0.9058(3) 0.8696(5) 1.0263(3) 0.0341(11) Uani d . 1 . .
    C C3 0.6196(3) 0.5804(5) 1.0534(3) 0.0384(12) Uani d . 1 . .
    C C18 0.7924(3) 0.6202(5) 0.8436(3) 0.0383(11) Uani d . 1 . .
    H H18 0.8229 0.5374 0.8786 0.046 Uiso calc R 1 . .
    C C4 0.4792(3) 0.7638(6) 1.0590(3) 0.0441(13) Uani d . 1 . .
    C C5 0.5092(3) 0.7665(6) 0.9892(3) 0.0448(13) Uani d . 1 . .
    H H5 0.4822 0.8297 0.9435 0.054 Uiso calc R 1 . .
    C C6 0.5190(3) 0.6701(6) 1.1264(3) 0.0431(13) Uani d . 1 . .
    H H6 0.4983 0.6672 1.1735 0.052 Uiso calc R 1 . .
    C C7 0.5788(3) 0.6770(5) 0.9855(3) 0.0384(12) Uani d . 1 . .
    C C12 0.8760(3) 1.0062(5) 0.9929(3) 0.0343(11) Uani d . 1 . .
    C C19 0.6881(3) 0.6039(5) 0.8186(3) 0.0381(12) Uani d . 1 . .
    H H19 0.6579 0.6888 0.7856 0.046 Uiso calc R 1 . .
    C C13 0.9695(3) 0.8555(5) 1.1101(3) 0.0391(11) Uani d . 1 . .
    H H13 0.9899 0.7648 1.1322 0.047 Uiso calc R 1 . .
    C C21 0.8179(3) 0.6275(6) 0.7615(3) 0.0564(15) Uani d . 1 . .
    H H21A 0.7892 0.7109 0.7275 0.068 Uiso calc R 1 . .
    H H21B 0.8839 0.6378 0.7773 0.068 Uiso calc R 1 . .
    C C22 0.6558(4) 0.4706(6) 0.7630(3) 0.0545(15) Uani d . 1 . .
    H H22A 0.6815 0.3860 0.7974 0.065 Uiso calc R 1 . .
    H H22B 0.5895 0.4642 0.7454 0.065 Uiso calc R 1 . .
    C C23 0.7866(3) 0.4919(6) 0.7072(4) 0.0566(16) Uani d . 1 . .
    H H23A 0.8183 0.4091 0.7398 0.068 Uiso calc R 1 . .
    H H23B 0.8021 0.4990 0.6546 0.068 Uiso calc R 1 . .
    C C24 0.6834(3) 0.4719(6) 0.6833(3) 0.0553(15) Uani d . 1 . .
    H H24A 0.6517 0.5494 0.6451 0.066 Uiso calc R 1 . .
    H H24B 0.6652 0.3819 0.6521 0.066 Uiso calc R 1 . .
    H H2D 0.6487 0.3556 1.1959 0.066 Uiso d R 1 . .
    H H3D 0.8639 1.2980 0.9337 0.066 Uiso d R 1 . .
    H H1D 1.0891 0.9500 1.3302 0.066 Uiso d R 1 . .
    H H4D 0.3812 0.8789 1.1309 0.066 Uiso d R 1 . .
loop_
    _atom_site_aniso_label
    _atom_site_aniso_U_11
    _atom_site_aniso_U_22
    _atom_site_aniso_U_33
    _atom_site_aniso_U_12
    _atom_site_aniso_U_13
    _atom_site_aniso_U_23
    Se1 0.0686(4) 0.0697(5) 0.0371(3) -0.0124(3) 0.0004(3) 0.0052(3)
    Se2 0.0850(5) 0.0807(5) 0.0424(3) 0.0074(4) 0.0217(3) 0.0183(3)
    Se3 0.0805(4) 0.0374(3) 0.0620(4) 0.0104(3) 0.0170(3) 0.0004(3)
    Se4 0.0677(4) 0.0887(5) 0.0628(4) 0.0210(4) 0.0410(3) -0.0011(3)
    O2 0.049(2) 0.046(2) 0.0379(19) 0.0044(19) 0.0062(17) -0.0063(16)
    C20 0.043(3) 0.031(3) 0.048(3) 0.002(2) 0.019(3) 0.002(2)
    N2 0.035(2) 0.045(3) 0.042(2) -0.003(2) 0.0160(19) -0.005(2)
    N1 0.042(2) 0.054(3) 0.034(2) -0.001(2) 0.0202(19) -0.003(2)
    O1 0.055(2) 0.067(3) 0.046(2) 0.014(2) 0.0226(19) 0.0060(19)
    C8 0.042(3) 0.037(3) 0.036(3) 0.000(2) 0.017(2) 0.002(2)
    C2 0.043(3) 0.052(3) 0.028(2) -0.012(3) 0.011(2) -0.001(2)
    C17 0.040(3) 0.057(4) 0.028(2) -0.002(3) 0.013(2) 0.001(2)
    C9 0.046(3) 0.035(3) 0.047(3) -0.005(3) 0.026(3) -0.006(2)
    C10 0.034(3) 0.052(3) 0.033(3) -0.003(3) 0.013(2) 0.001(2)
    C11 0.032(2) 0.038(3) 0.035(3) -0.003(2) 0.014(2) -0.005(2)
    C3 0.034(3) 0.048(3) 0.033(3) -0.008(2) 0.011(2) -0.006(2)
    C18 0.036(3) 0.037(3) 0.043(3) -0.002(2) 0.015(2) -0.009(2)
    C4 0.044(3) 0.055(3) 0.042(3) -0.003(3) 0.025(2) -0.005(3)
    C5 0.043(3) 0.060(4) 0.034(3) 0.005(3) 0.016(2) 0.003(2)
    C6 0.045(3) 0.057(4) 0.033(3) -0.011(3) 0.021(2) -0.006(3)
    C7 0.033(3) 0.054(3) 0.030(2) -0.003(2) 0.013(2) -0.005(2)
    C12 0.033(3) 0.040(3) 0.036(3) 0.005(2) 0.019(2) -0.001(2)
    C19 0.036(3) 0.052(3) 0.030(2) -0.005(2) 0.015(2) -0.004(2)
    C13 0.043(3) 0.037(3) 0.039(3) 0.000(3) 0.015(2) 0.003(2)
    C21 0.047(3) 0.073(4) 0.065(3) -0.020(3) 0.040(3) -0.023(3)
    C22 0.052(3) 0.071(4) 0.049(3) -0.023(3) 0.029(3) -0.018(3)
    C23 0.056(3) 0.070(4) 0.055(3) -0.012(3) 0.034(3) -0.027(3)
    C24 0.057(3) 0.074(4) 0.043(3) -0.018(3) 0.028(3) -0.019(3)
_geom_special_details
;
All e.s.d.'s (except the e.s.d. in the dihedral angle between two l.s. planes)
are estimated using the full covariance matrix. The cell e.s.d.'s are taken
into account individually in the estimation of e.s.d.'s in distances, angles
and torsion angles; correlations between e.s.d.'s in cell parameters are only
used when they are defined by crystal symmetry. An approximate (isotropic)
treatment of cell e.s.d.'s is used for estimating e.s.d.'s involving l.s.
planes.
;
loop_
    _geom_bond_atom_site_label_1
    _geom_bond_atom_site_label_2
    _geom_bond_site_symmetry_2
    _geom_bond_distance
    _geom_bond_publ_flag
    Se1 C10 . 1.893(5) ?
    Se1 H1D . 0.9542 ?
    Se2 C2 . 1.869(5) ?
    Se2 H2D . 1.0078 ?
    Se3 C8 . 1.875(5) ?
    Se3 H3D . 1.0645 ?
    Se4 C4 . 1.885(5) ?
    Se4 H4D . 1.1136 ?
    O2 C12 . 1.340(5) ?
    O2 H2A . 0.8200 ?
    C20 N2 . 1.271(6) ?
    C20 C11 . 1.455(7) ?
    C20 H20 . 0.9300 ?
    N2 C18 . 1.455(6) ?
    N1 C17 . 1.262(6) ?
    N1 C19 . 1.461(5) ?
    O1 C3 . 1.337(6) ?
    O1 H1 . 0.8200 ?
    C8 C9 . 1.357(6) ?
    C8 C12 . 1.402(6) ?
    C2 C6 . 1.371(6) ?
    C2 C3 . 1.404(6) ?
    C17 C7 . 1.470(6) ?
    C17 H17 . 0.9300 ?
    C9 C10 . 1.385(7) ?
    C9 H9 . 0.9300 ?
    C10 C13 . 1.362(7) ?
    C11 C13 . 1.396(6) ?
    C11 C12 . 1.398(6) ?
    C3 C7 . 1.400(6) ?
    C18 C21 . 1.524(6) ?
    C18 C19 . 1.534(6) ?
    C18 H18 . 0.9800 ?
    C4 C5 . 1.372(6) ?
    C4 C6 . 1.376(7) ?
    C5 C7 . 1.380(6) ?
    C5 H5 . 0.9300 ?
    C6 H6 . 0.9300 ?
    C19 C22 . 1.518(7) ?
    C19 H19 . 0.9800 ?
    C13 H13 . 0.9300 ?
    C21 C23 . 1.523(7) ?
    C21 H21A . 0.9700 ?
    C21 H21B . 0.9700 ?
    C22 C24 . 1.503(6) ?
    C22 H22A . 0.9700 ?
    C22 H22B . 0.9700 ?
    C23 C24 . 1.524(7) ?
    C23 H23A . 0.9700 ?
    C23 H23B . 0.9700 ?
    C24 H24A . 0.9700 ?
    C24 H24B . 0.9700 ?
loop_
    _geom_angle_atom_site_label_1
    _geom_angle_atom_site_label_2
    _geom_angle_atom_site_label_3
    _geom_angle_site_symmetry_1
    _geom_angle_site_symmetry_3
    _geom_angle
    _geom_angle_publ_flag
    C10 Se1 H1D . . 136.7 ?
    C2 Se2 H2D . . 111.0 ?
    C8 Se3 H3D . . 102.8 ?
    C4 Se4 H4D . . 107.3 ?
    C12 O2 H2A . . 109.5 ?
    N2 C20 C11 . . 121.6(5) ?
    N2 C20 H20 . . 119.2 ?
    C11 C20 H20 . . 119.2 ?
    C20 N2 C18 . . 119.2(4) ?
    C17 N1 C19 . . 118.3(4) ?
    C3 O1 H1 . . 109.5 ?
    C9 C8 C12 . . 121.1(5) ?
    C9 C8 Se3 . . 120.3(4) ?
    C12 C8 Se3 . . 118.6(3) ?
    C6 C2 C3 . . 120.7(4) ?
    C6 C2 Se2 . . 119.7(3) ?
    C3 C2 Se2 . . 119.6(4) ?
    N1 C17 C7 . . 122.5(4) ?
    N1 C17 H17 . . 118.8 ?
    C7 C17 H17 . . 118.8 ?
    C8 C9 C10 . . 119.9(5) ?
    C8 C9 H9 . . 120.0 ?
    C10 C9 H9 . . 120.0 ?
    C13 C10 C9 . . 120.8(4) ?
    C13 C10 Se1 . . 120.4(4) ?
    C9 C10 Se1 . . 118.8(4) ?
    C13 C11 C12 . . 119.9(4) ?
    C13 C11 C20 . . 119.7(5) ?
    C12 C11 C20 . . 120.4(4) ?
    O1 C3 C7 . . 122.6(4) ?
    O1 C3 C2 . . 119.4(4) ?
    C7 C3 C2 . . 118.0(4) ?
    N2 C18 C21 . . 110.1(4) ?
    N2 C18 C19 . . 108.9(4) ?
    C21 C18 C19 . . 109.6(4) ?
    N2 C18 H18 . . 109.4 ?
    C21 C18 H18 . . 109.4 ?
    C19 C18 H18 . . 109.4 ?
    C5 C4 C6 . . 119.5(4) ?
    C5 C4 Se4 . . 121.5(4) ?
    C6 C4 Se4 . . 119.0(3) ?
    C4 C5 C7 . . 121.1(5) ?
    C4 C5 H5 . . 119.4 ?
    C7 C5 H5 . . 119.4 ?
    C2 C6 C4 . . 120.7(4) ?
    C2 C6 H6 . . 119.7 ?
    C4 C6 H6 . . 119.7 ?
    C5 C7 C3 . . 120.1(4) ?
    C5 C7 C17 . . 119.4(4) ?
    C3 C7 C17 . . 120.4(4) ?
    O2 C12 C11 . . 122.2(4) ?
    O2 C12 C8 . . 119.4(4) ?
    C11 C12 C8 . . 118.3(4) ?
    N1 C19 C22 . . 110.2(4) ?
    N1 C19 C18 . . 108.9(4) ?
    C22 C19 C18 . . 110.1(4) ?
    N1 C19 H19 . . 109.2 ?
    C22 C19 H19 . . 109.2 ?
    C18 C19 H19 . . 109.2 ?
    C10 C13 C11 . . 120.0(5) ?
    C10 C13 H13 . . 120.0 ?
    C11 C13 H13 . . 120.0 ?
    C23 C21 C18 . . 110.5(4) ?
    C23 C21 H21A . . 109.5 ?
    C18 C21 H21A . . 109.5 ?
    C23 C21 H21B . . 109.5 ?
    C18 C21 H21B . . 109.5 ?
    H21A C21 H21B . . 108.1 ?
    C24 C22 C19 . . 112.3(4) ?
    C24 C22 H22A . . 109.1 ?
    C19 C22 H22A . . 109.1 ?
    C24 C22 H22B . . 109.1 ?
    C19 C22 H22B . . 109.1 ?
    H22A C22 H22B . . 107.9 ?
    C21 C23 C24 . . 110.4(4) ?
    C21 C23 H23A . . 109.6 ?
    C24 C23 H23A . . 109.6 ?
    C21 C23 H23B . . 109.6 ?
    C24 C23 H23B . . 109.6 ?
    H23A C23 H23B . . 108.1 ?
    C22 C24 C23 . . 111.2(4) ?
    C22 C24 H24A . . 109.4 ?
    C23 C24 H24A . . 109.4 ?
    C22 C24 H24B . . 109.4 ?
    C23 C24 H24B . . 109.4 ?
    H24A C24 H24B . . 108.0 ?
loop_
    _geom_hbond_atom_site_label_D
    _geom_hbond_atom_site_label_H
    _geom_hbond_atom_site_label_A
    _geom_hbond_site_symmetry_A
    _geom_hbond_distance_DH
    _geom_hbond_distance_HA
    _geom_hbond_distance_DA
    _geom_hbond_angle_DHA
    O2 H2A N2 . 0.82 1.85 2.575(5) 147
    O1 H1 N1 . 0.82 1.90 2.619(5) 145
