# Supplementary material for: 4,4′,6,6′-Tetra­hydro­seleno-2,2′-[(E,E)-cyclo­hexane-1,2-diylbis(nitrilo­methyl­idyne)]diphenol
Source: Acta Crystallogr Sect E Struct Rep Online. 2009 Aug 15;65(Pt 9):o2163. doi: 10.1107/S1600536809031572 (PMC2969991; doi:10.1107/S1600536809031572)
Supplement: Supplementary file 2 [file e-65-o2163-Isup2.hkl]

# 
# h,k,l, Fc-squared, Fo-squared, sigma(Fo-squared) and status flag 
# 
data_I
_shelx_title ' P21c in P2(1)/c' 
_shelx_refln_list_code          4 
_shelx_F_calc_maximum      419.84 
_exptl_crystal_F_000      1232.00 
_reflns_d_resolution_high  0.8191 
 
loop_ 
 _symmetry_equiv_pos_as_xyz 
 'x, y, z' 
 '-x, y+1/2, -z+1/2' 
 '-x, -y, -z' 
 'x, -y-1/2, z-1/2' 
 
_cell_length_a    15.4935 
_cell_length_b     9.2975 
_cell_length_c    16.3525 
_cell_angle_alpha  90.000 
_cell_angle_beta  109.865 
_cell_angle_gamma  90.000 
 
_shelx_F_squared_multiplier     1.000 
 
loop_ 
 _refln_index_h 
 _refln_index_k 
 _refln_index_l 
 _refln_F_squared_calc 
 _refln_F_squared_meas 
 _refln_F_squared_sigma 
 _refln_observed_status 
   1   0   0       33.81       19.48      3.54 o 
   2   0   0     1745.90     2417.77     74.39 o 
   3   0   0     5391.94     5390.29    124.65 o 
   4   0   0   176263.72   172482.81   2563.19 o 
   5   0   0      995.34      950.23     23.99 o 
   6   0   0     3173.14     3386.49     59.25 o 
   7   0   0    16729.91    15939.03    245.41 o 
   8   0   0    15460.03    15127.60    248.50 o 
   9   0   0      829.79      854.70     31.44 o 
  10   0   0     5935.39     5795.49    118.96 o 
  11   0   0     1934.05     1874.98     62.78 o 
  12   0   0      453.37      543.01     44.77 o 
  13   0   0        9.22      -42.51     52.60 o 
  14   0   0       88.48       70.85     99.19 o 
  15   0   0       51.43      154.10    108.05 o 
  16   0   0      148.62      262.15    127.53 o 
  17   0   0      151.20       70.85    129.30 o 
   1   1   0     6027.70     5244.21    112.05 o 
   2   1   0     1064.73     1137.90     28.48 o 
   3   1   0    17181.76    16972.48    256.57 o 
   4   1   0     5171.04     4988.08     66.07 o 
   5   1   0    10185.53     9684.87    132.27 o 
   6   1   0      512.98      542.43     17.09 o 
   7   1   0    10016.71     9584.16    125.32 o 
   8   1   0      516.22      506.56     20.22 o 
   9   1   0     5280.10     5065.07     69.00 o 
  10   1   0       84.70       65.10     19.53 o 
  11   1   0      861.19      787.10     28.53 o 
  12   1   0        2.61       26.43     27.71 o 
  13   1   0      914.65     1028.31     44.74 o 
  14   1   0      171.10      184.79     55.84 o 
  15   1   0       63.56       99.18     76.90 o 
  16   1   0       68.91       -4.71     84.18 o 
  17   1   0       23.00     -141.70    141.70 o 
   0   2   0    32061.24    34792.93   1020.25 o 
   1   2   0       49.95      127.18     15.27 o 
   2   2   0     5935.81     6017.31    224.06 o 
   3   2   0    51954.05    51356.18    909.08 o 
   4   2   0     7273.36     7828.05    138.64 o 
   5   2   0      141.26      166.74     16.11 o 
   6   2   0      250.46      256.15     16.28 o 
   7   2   0    15552.12    14796.87    190.13 o 
   8   2   0     2726.05     2817.43     48.53 o 
   9   2   0      975.42     1103.32     31.69 o 
  10   2   0      386.99      412.49     24.87 o 
  11   2   0     4903.78     4921.82    100.84 o 
  12   2   0     1144.87     1208.01     46.27 o 
  13   2   0      466.67      482.37     42.17 o 
  14   2   0       22.87       39.86     40.41 o 
  15   2   0      139.04      162.77     87.67 o 
  16   2   0      162.76       56.68    152.33 o 
  17   2   0       59.33      141.70    161.19 o 
   1   3   0    12465.48    11798.64    196.78 o 
   2   3   0     4403.63     4283.20    132.94 o 
   3   3   0    14942.77    15059.94    279.66 o 
   4   3   0     3257.01     2929.69     69.46 o 
   5   3   0     1876.82     1824.15     73.12 o 
   6   3   0     9188.22     8823.38    182.75 o 
   7   3   0     3111.37     3024.45     64.30 o 
   8   3   0     1839.83     1772.81     41.29 o 
   9   3   0       10.57       14.97     22.09 o 
  10   3   0     4522.88     4599.05    108.40 o 
  11   3   0      123.28      131.47     81.73 o 
  12   3   0      812.06     1060.25     98.35 o 
  13   3   0      125.05       86.15     62.26 o 
  14   3   0      866.98     1032.83     89.99 o 
  15   3   0        0.12       89.52     70.82 o 
  16   3   0        2.15      -96.58     96.58 o 
  17   3   0        0.89     -178.90    178.90 o 
   0   4   0      431.41      423.93     55.79 o 
   1   4   0     3311.50     3260.15     70.65 o 
   2   4   0      615.37      810.80     32.71 o 
   3   4   0     4349.98     4455.44     87.32 o 
   4   4   0      665.12      664.01     36.16 o 
   5   4   0     6430.73     6373.49    172.96 o 
   6   4   0     2069.44     2282.25     98.74 o 
   7   4   0       12.08      -11.64     30.93 o 
   8   4   0      808.75      830.08     81.56 o 
   9   4   0     1598.31     1575.24     71.78 o 
  10   4   0      205.57      179.73     50.87 o 
  11   4   0        4.96      -52.90     52.90 o 
  12   4   0      832.84      930.39     74.02 o 
  13   4   0      247.25      322.90     70.04 o 
  14   4   0      508.72      425.37     99.01 o 
  15   4   0      106.09      145.65     63.35 o 
  16   4   0       21.83       79.23     86.24 o 
   1   5   0     3401.73     3404.13     80.82 o 
   2   5   0        5.82       23.64     29.07 o 
   3   5   0     1663.46     1641.72     64.94 o 
   4   5   0     3583.12     3676.34     82.32 o 
   5   5   0      163.51      120.29     32.42 o 
   6   5   0      238.59      227.42     35.65 o 
   7   5   0      277.71      292.58     38.49 o 
   8   5   0     4238.47     4815.54    167.98 o 
   9   5   0      852.08      844.46     85.17 o 
  10   5   0      226.51      304.91     81.64 o 
  11   5   0      292.01      423.04     86.17 o 
  12   5   0      461.26      395.49     99.06 o 
  13   5   0      451.15      432.47    100.22 o 
  14   5   0       41.29      -38.05    175.36 o 
  15   5   0      603.96      804.28    125.31 o 
   0   6   0     1025.29     1009.37     70.74 o 
   1   6   0     2384.51     2346.18     72.70 o 
   2   6   0        7.81      -25.48     33.94 o 
   3   6   0      572.15      484.48     51.39 o 
   4   6   0      179.88      191.45     52.67 o 
   5   6   0      996.75     1033.06     47.26 o 
   6   6   0        0.94       48.29     38.50 o 
   7   6   0      295.08      381.10     82.57 o 
   8   6   0       86.95       53.35     73.49 o 
   9   6   0      843.23      721.93    233.81 o 
  10   6   0       31.38       -6.54     90.02 o 
  11   6   0       62.31      139.45     98.52 o 
  12   6   0      119.96      126.09    105.36 o 
  13   6   0       66.15      151.33    113.60 o 
  14   6   0      104.63       -9.82    170.04 o 
  15   6   0       29.28      114.87    132.84 o 
   1   7   0     8931.46     8742.04    169.97 o 
   2   7   0     7216.84     7150.23    232.14 o 
   3   7   0     1868.40     1902.47     98.68 o 
   4   7   0     1721.27     1988.08     95.78 o 
   5   7   0     3359.66     3458.37    234.42 o 
   6   7   0     1878.23     1700.41    136.39 o 
   7   7   0       46.35       54.47     81.27 o 
   8   7   0     2501.31     2581.19    259.49 o 
   9   7   0       22.67       -8.87    138.16 o 
  10   7   0      374.50      303.21    101.24 o 
  11   7   0       66.94      117.66     97.23 o 
  12   7   0      515.12      555.38    118.66 o 
  13   7   0       23.79       44.57    217.87 o 
   0   8   0      339.53      270.91     74.97 o 
   1   8   0      455.54      504.03     57.29 o 
   2   8   0       46.66      -16.88     55.17 o 
   3   8   0      466.56      575.15    133.48 o 
   4   8   0     2042.97     2173.93    173.40 o 
   5   8   0     1316.93     1534.88    154.99 o 
   6   8   0      158.66      115.17    114.25 o 
   7   8   0      478.10      568.80    146.13 o 
   8   8   0      599.76      707.29    239.12 o 
   9   8   0      382.99      504.74    234.69 o 
  10   8   0       92.18       77.94    154.99 o 
  11   8   0       76.53      332.06    122.16 o 
  12   8   0        0.49      155.91    149.67 o 
   1   9   0        5.53      115.06     71.94 o 
   2   9   0     3414.48     3569.19    134.83 o 
   3   9   0        3.67      108.70     75.72 o 
   4   9   0      427.58      496.07     99.93 o 
   5   9   0       98.23      131.53     99.91 o 
   6   9   0     1335.09     1540.46    167.38 o 
   7   9   0       46.60      118.88    108.44 o 
   8   9   0      393.50      420.12    117.55 o 
   9   9   0      331.92      258.58    118.85 o 
  10   9   0      646.07      747.72    133.02 o 
   0  10   0       23.19       15.94    115.13 o 
   1  10   0       35.34      -39.20     77.38 o 
   2  10   0       72.98      -73.34     73.86 o 
   3  10   0      189.47      244.43    127.53 o 
   4  10   0       72.15       81.78     99.12 o 
   5  10   0        2.28       23.81    107.14 o 
   6  10   0       20.49      149.07    113.04 o 
   7  10   0      770.77     1084.04    347.17 o 
   8  10   0       79.16        1.06    121.44 o 
   1  11   0      420.33      588.52    101.43 o 
   2  11   0      120.92      217.87    136.39 o 
   3  11   0      353.03      290.49    141.70 o 
   4  11   0        1.47     -136.39    136.39 o 
 -17   1   1        4.18      -36.89    116.90 o 
 -16   1   1        1.32      -69.00     80.38 o 
 -15   1   1       68.47      108.50     76.57 o 
 -14   1   1      171.72      249.04     69.14 o 
 -13   1   1      333.51      348.15     43.19 o 
 -12   1   1      237.92      277.64     27.81 o 
 -11   1   1      634.16      709.94     26.88 o 
 -10   1   1     3676.72     3561.79     54.25 o 
  -9   1   1     1372.41     1215.15     28.71 o 
  -8   1   1     1990.46     1735.82     31.75 o 
  -7   1   1    17451.96    17677.70    222.94 o 
  -6   1   1      897.69      853.86     20.72 o 
  -5   1   1     1691.57     1859.02     38.18 o 
  -4   1   1     9148.07     9014.11    128.45 o 
  -3   1   1    44468.10    42018.94   2417.78 o 
  -2   1   1      165.89      249.77     15.06 o 
  -1   1   1    17124.90    17285.57    655.37 o 
   0   1   1        7.03      572.12     28.34 o 
   1   1   1     2229.17     2357.55     72.62 o 
   2   1   1     5288.53     5732.54    158.25 o 
   3   1   1    38551.43    39627.44    661.95 o 
   4   1   1     2812.19     2761.57     44.77 o 
   5   1   1    17404.42    16975.71    213.91 o 
   6   1   1     2538.27     2703.39     42.41 o 
   7   1   1     5815.56     6016.48     83.08 o 
   8   1   1     8911.11     8803.32    117.85 o 
   9   1   1     1884.30     1953.38     52.89 o 
  10   1   1     7965.45     7658.22     99.59 o 
  11   1   1      981.94     1066.59     39.61 o 
  12   1   1     1566.17     1718.32     47.69 o 
  13   1   1       74.94       60.79     64.01 o 
  14   1   1     1137.64     1120.04     70.86 o 
  15   1   1      366.75      482.41     92.11 o 
  16   1   1       79.80      171.81    143.47 o 
  17   1   1      101.76      -31.88    145.24 o 
 -17   2   1       63.48      132.84    143.47 o 
 -16   2   1       47.54      -57.28     78.64 o 
 -15   2   1        0.20      -48.70     48.70 o 
 -14   2   1      555.09      604.44     47.34 o 
 -13   2   1        1.35       -5.80     36.26 o 
 -12   2   1      257.97      254.98     34.78 o 
 -11   2   1      310.36      354.49     26.81 o 
 -10   2   1     6018.82     5549.28     86.08 o 
  -9   2   1      396.36      443.38     22.40 o 
  -8   2   1        4.83       26.09     20.86 o 
  -7   2   1     2959.26     2756.17     44.96 o 
  -6   2   1    18944.17    18286.61    281.58 o 
  -5   2   1      268.77      294.83     17.72 o 
  -4   2   1     6072.83     5612.68    108.98 o 
  -3   2   1      190.20      143.95     14.47 o 
  -2   2   1    37681.25    35837.80    706.44 o 
  -1   2   1     4316.06     4541.95     88.55 o 
   0   2   1    39782.20    39399.95    700.04 o 
   1   2   1     5462.43     5930.47     96.68 o 
   2   2   1    62780.10    57558.45   1412.27 o 
   3   2   1    11661.53    11504.26    179.80 o 
   4   2   1    25321.19    24392.19    369.98 o 
   5   2   1      144.86      164.96     24.47 o 
   6   2   1    13517.35    12608.65    182.07 o 
   7   2   1     7271.96     7263.29    110.65 o 
   8   2   1     1816.46     1636.82     36.88 o 
   9   2   1      139.29      149.05     20.95 o 
  10   2   1     1603.45     1723.54     49.20 o 
  11   2   1     3576.34     3593.03     74.58 o 
  12   2   1      521.48      446.11     62.89 o 
  13   2   1      284.51      221.56     40.23 o 
  14   2   1      245.80      360.01     76.60 o 
  15   2   1      268.79      355.12     85.17 o 
  16   2   1       74.75       70.85    161.19 o 
  17   2   1       36.33       46.05    162.96 o 
 -17   3   1      405.42      205.47    184.21 o 
 -16   3   1      159.73      219.94     87.74 o 
 -15   3   1     1530.78     1765.90     80.01 o 
 -14   3   1      390.27      442.91     55.19 o 
 -13   3   1      385.15      314.95     50.93 o 
 -12   3   1      367.41      443.25     79.43 o 
 -11   3   1     3240.04     3034.06     95.28 o 
 -10   3   1      361.80      390.43     51.64 o 
  -9   3   1      596.46      682.38     60.62 o 
  -8   3   1      407.99      423.63     31.44 o 
  -7   3   1     6423.56     6510.05    113.97 o 
  -6   3   1     1076.94     1152.15     41.53 o 
  -5   3   1     2141.08     2070.57     56.37 o 
  -4   3   1     1050.60     1104.22     48.18 o 
  -3   3   1     5229.67     4968.22    159.86 o 
  -2   3   1      881.13      767.05     28.01 o 
  -1   3   1    28752.57    28391.01    732.12 o 
   0   3   1     2173.81     2134.83     48.98 o 
   1   3   1       25.25       55.51     23.24 o 
   2   3   1     5090.77     4439.38     83.09 o 
   3   3   1    49963.51    47773.06    730.93 o 
   4   3   1    10253.17    10169.93    165.36 o 
   5   3   1      369.62      349.77     40.39 o 
   6   3   1       75.23      140.95     19.11 o 
   7   3   1     8486.54     8048.62    149.48 o 
   8   3   1     3817.40     3494.63     73.04 o 
   9   3   1     4375.79     4167.18    111.72 o 
  10   3   1      252.92      211.23     38.38 o 
  11   3   1      935.25     1120.16     65.97 o 
  12   3   1     1446.88     1445.89     73.95 o 
  13   3   1     1496.67     1583.86     91.93 o 
  14   3   1       24.66       -9.82     54.60 o 
  15   3   1      197.09      308.28     95.33 o 
  16   3   1       68.37      -99.24     99.24 o 
 -16   4   1      200.06      157.34     79.20 o 
 -15   4   1       12.85       43.14     73.32 o 
 -14   4   1      463.64      412.65    100.43 o 
 -13   4   1      192.00      159.79    158.53 o 
 -12   4   1      654.95      784.52    147.90 o 
 -11   4   1      447.79      461.44     79.48 o 
 -10   4   1      935.99      937.49     79.56 o 
  -9   4   1       53.77       16.12     32.75 o 
  -8   4   1       57.13       25.96     32.00 o 
  -7   4   1     1589.48     1759.71     58.86 o 
  -6   4   1     1676.06     1759.45     58.22 o 
  -5   4   1       29.55       11.83     25.81 o 
  -4   4   1     4266.36     4058.60    101.72 o 
  -3   4   1      127.46      121.75     21.99 o 
  -2   4   1     5513.21     5567.44    126.14 o 
  -1   4   1     2138.16     2394.89     63.40 o 
   0   4   1    17538.44    17907.00    296.00 o 
   1   4   1     8229.49     8343.18    148.30 o 
   2   4   1    12283.92    11777.77    200.21 o 
   3   4   1     5318.96     5158.01     98.69 o 
   4   4   1     7867.06     7521.04    130.53 o 
   5   4   1    10499.06     9438.41    305.03 o 
   6   4   1     3205.36     2922.03     69.99 o 
   7   4   1     9010.66     8807.93    250.55 o 
   8   4   1     1992.38     2014.42    111.35 o 
   9   4   1     1750.57     1786.43    123.76 o 
  10   4   1     1827.76     1905.06     81.19 o 
  11   4   1     4961.20     4921.92    344.53 o 
  12   4   1       54.91       27.03     60.71 o 
  13   4   1       20.50       38.85     65.62 o 
  14   4   1       21.09       15.59     74.97 o 
  15   4   1      593.68      584.98     92.37 o 
  16   4   1        8.78      -35.81    150.56 o 
 -16   5   1       25.37       78.91    120.42 o 
 -15   5   1       33.89      -53.35    181.55 o 
 -14   5   1       37.90      -27.17    190.41 o 
 -13   5   1        1.81      -11.17     94.27 o 
 -12   5   1     1172.17     1195.04    105.95 o 
 -11   5   1       36.11       54.74     82.36 o 
 -10   5   1       42.23      -72.76     72.76 o 
  -9   5   1       23.72       15.48     73.51 o 
  -8   5   1     6177.82     5917.76    133.80 o 
  -7   5   1       22.33        8.01     30.69 o 
  -6   5   1      144.70      179.22     34.26 o 
  -5   5   1      749.97      739.05     58.55 o 
  -4   5   1    18924.09    19017.45    471.18 o 
  -3   5   1       34.63       32.00     28.07 o 
  -2   5   1      344.44      301.97     33.50 o 
  -1   5   1      183.73      152.66     30.93 o 
   0   5   1    12026.88    12191.97    212.48 o 
   1   5   1     1778.77     1924.74     59.14 o 
   2   5   1     2854.58     3096.49     74.61 o 
   3   5   1      318.52      367.16     30.73 o 
   4   5   1     4598.96     4644.94     96.58 o 
   5   5   1      248.37      249.14     28.80 o 
   6   5   1     1340.47     1348.30    213.01 o 
   7   5   1     3964.08     4013.73    243.55 o 
   8   5   1     1245.27     1406.02     83.41 o 
   9   5   1      207.41      266.53     61.60 o 
  10   5   1       14.29       35.47     58.15 o 
  11   5   1      603.45      696.68     70.57 o 
  12   5   1      224.59      377.68     79.23 o 
  13   5   1      177.77      256.72     74.57 o 
  14   5   1        9.52      -43.17     79.73 o 
  15   5   1       35.25      -23.14    156.76 o 
 -15   6   1      193.03      252.71    126.75 o 
 -14   6   1      172.47      273.48    111.21 o 
 -13   6   1      285.35      245.59    111.43 o 
 -12   6   1       84.10       42.30     91.42 o 
 -11   6   1     2869.31     2904.43    142.14 o 
 -10   6   1        0.21      -50.24     85.77 o 
  -9   6   1     2565.23     2715.58    246.21 o 
  -8   6   1       67.13       32.09     72.35 o 
  -7   6   1     6036.78     6245.06    253.74 o 
  -6   6   1      462.86      515.45     42.70 o 
  -5   6   1     8939.15     8523.59    296.57 o 
  -4   6   1     1162.88     1243.09     50.35 o 
  -3   6   1     6828.37     6715.36    222.57 o 
  -2   6   1      983.94     1085.90     49.79 o 
  -1   6   1    11510.81    11006.23    198.83 o 
   0   6   1     4465.23     4295.69     97.89 o 
   1   6   1     1381.39     1413.02     54.13 o 
   2   6   1      643.75      627.51     43.06 o 
   3   6   1     1578.34     1502.69     57.72 o 
   4   6   1     2915.74     2832.59    188.79 o 
   5   6   1      286.97      284.06     41.18 o 
   6   6   1      357.77      408.62     75.61 o 
   7   6   1        5.62      -68.80     68.80 o 
   8   6   1      151.68      125.26     79.39 o 
   9   6   1      174.21      300.52     93.06 o 
  10   6   1        6.59      -20.27    109.82 o 
  11   6   1      296.93      472.23    108.85 o 
  12   6   1      701.42      926.68    123.39 o 
  13   6   1      239.49      271.63    107.03 o 
  14   6   1       42.78      -34.71    124.87 o 
 -14   7   1        0.70       41.45    139.04 o 
 -13   7   1       16.12       89.73    119.54 o 
 -12   7   1      651.96     1017.38    122.56 o 
 -11   7   1       13.07      -92.34    102.40 o 
 -10   7   1       52.51       -2.58     91.75 o 
  -9   7   1       42.19       37.93     84.45 o 
  -8   7   1     2054.32     2402.80    215.21 o 
  -7   7   1      208.48      293.34     81.79 o 
  -6   7   1      109.31       99.88     48.83 o 
  -5   7   1       10.60       79.74     44.29 o 
  -4   7   1     4027.22     4130.66    156.74 o 
  -3   7   1      371.60      450.96     46.96 o 
  -2   7   1       73.83       86.74     43.82 o 
  -1   7   1       21.29      101.58     43.53 o 
   0   7   1     4664.53     4553.82    128.09 o 
   1   7   1     1978.12     1892.86     85.83 o 
   2   7   1       93.80      115.98     65.33 o 
   3   7   1      204.84      149.96     50.58 o 
   4   7   1     3189.18     3158.40    133.96 o 
   5   7   1        4.14       -3.80    117.79 o 
   6   7   1       66.76       14.49     92.99 o 
   7   7   1       15.95      -19.98     95.65 o 
   8   7   1      414.87      377.17     90.92 o 
   9   7   1        2.46      -55.26    104.50 o 
  10   7   1       16.57       -1.21     99.52 o 
  11   7   1       54.14      169.74    113.86 o 
  12   7   1       17.12       -4.54    117.74 o 
  13   7   1        6.87     -122.56    122.56 o 
 -12   8   1       45.00       99.77    107.95 o 
 -11   8   1      666.90      939.21    129.01 o 
 -10   8   1       19.03       12.18    229.38 o 
  -9   8   1        2.44      -68.09    107.16 o 
  -8   8   1        5.86      -78.79     86.90 o 
  -7   8   1      674.09      808.22    119.56 o 
  -6   8   1        0.27      -75.36     75.36 o 
  -5   8   1       10.88       35.35     55.75 o 
  -4   8   1       34.58       61.31     61.12 o 
  -3   8   1      687.48      798.13     86.59 o 
  -2   8   1        7.01       47.10     49.13 o 
  -1   8   1      807.52      852.21     80.28 o 
   0   8   1     1615.48     1637.05     76.66 o 
   1   8   1      267.72      236.67     56.32 o 
   2   8   1     1017.61     1095.75     69.19 o 
   3   8   1        0.40       44.50    112.36 o 
   4   8   1     1334.49     1322.03    252.41 o 
   5   8   1       59.23      171.10     92.70 o 
   6   8   1      462.48      537.65     97.37 o 
   7   8   1      137.21      226.67     97.39 o 
   8   8   1       45.38      -23.33    101.91 o 
   9   8   1       51.09       88.79    185.10 o 
  10   8   1        0.18       26.36    108.50 o 
  11   8   1      197.38      119.91    117.24 o 
  12   8   1       50.48      -55.68    122.89 o 
 -11   9   1        6.68      -89.87    160.30 o 
 -10   9   1      159.87       87.14    190.41 o 
  -9   9   1        1.81      -24.29    102.99 o 
  -8   9   1     1651.60     1861.86    341.85 o 
  -7   9   1       16.61       51.17     96.02 o 
  -6   9   1      227.66      242.43     95.64 o 
  -5   9   1       25.91       90.21     98.15 o 
  -4   9   1     1371.76     1534.63    112.14 o 
  -3   9   1      290.61      326.86     65.00 o 
  -2   9   1       61.02       26.82     87.68 o 
  -1   9   1      644.94      543.87     73.88 o 
   0   9   1     1340.05     1234.44     81.20 o 
   1   9   1      381.48      455.25     70.38 o 
   2   9   1      589.94      652.11     73.87 o 
   3   9   1      131.53      238.75    182.44 o 
   4   9   1       66.47      119.65     97.65 o 
   5   9   1       37.29      -88.64     88.64 o 
   6   9   1       55.38       75.00     94.94 o 
   7   9   1       69.59      205.79    148.79 o 
   8   9   1        1.27      -57.14    101.24 o 
   9   9   1       10.14      105.73    117.74 o 
  10   9   1       65.99      -58.45    114.95 o 
  -8  10   1        9.69      147.37    120.70 o 
  -7  10   1        6.61      -14.66    203.70 o 
  -6  10   1       40.15      -11.15    109.11 o 
  -5  10   1      280.66      356.00    115.13 o 
  -4  10   1       12.96      111.59    127.53 o 
  -3  10   1      131.90      110.68     83.25 o 
  -2  10   1      297.77      221.37     93.88 o 
  -1  10   1      210.66      170.71     82.63 o 
   0  10   1      336.35      428.27     87.57 o 
   1  10   1      365.80      544.94    104.50 o 
   2  10   1      530.10      559.72    134.62 o 
   3  10   1      111.13       76.92     96.53 o 
   4  10   1       17.43       32.66    165.61 o 
   5  10   1      118.41      123.66    121.33 o 
   6  10   1       62.96      195.31    117.91 o 
   7  10   1      278.00      318.71    122.17 o 
   8  10   1        7.68      -97.42    148.79 o 
  -4  11   1       59.25       10.63    138.16 o 
  -3  11   1        5.45       77.94    134.62 o 
  -2  11   1       13.45      184.22     90.49 o 
  -1  11   1      257.21      260.11    152.33 o 
   0  11   1      832.40      886.95    104.58 o 
   1  11   1       11.36       10.63    120.45 o 
   2  11   1       42.43      203.70    141.70 o 
   3  11   1      287.43      357.80    145.24 o 
 -18   0   2      167.02      -83.25    136.39 o 
 -17   0   2       14.30       -3.54    125.76 o 
 -16   0   2     2159.34     2251.28    177.13 o 
 -15   0   2      174.77      147.01    104.50 o 
 -14   0   2     1043.09      819.72     68.19 o 
 -13   0   2       44.43       29.97     45.96 o 
 -12   0   2     8525.25     8257.83    166.11 o 
 -11   0   2     4612.78     4669.88    129.23 o 
 -10   0   2      245.54      237.67     29.33 o 
  -9   0   2     3197.29     3676.28     79.74 o 
  -8   0   2    24727.48    24246.72    429.92 o 
  -7   0   2    20121.53    20224.97    358.16 o 
  -6   0   2     1583.78     1456.42     37.74 o 
  -5   0   2     8429.58     7955.09    185.43 o 
  -4   0   2    50966.14    53053.42   1178.51 o 
  -3   0   2    47405.57    49554.66   1099.87 o 
  -2   0   2      687.19      947.63     33.65 o 
  -1   0   2     1153.90     1030.88     33.65 o 
   0   0   2     4846.27     5319.11    157.64 o 
   1   0   2     4915.46     4961.31    148.79 o 
   2   0   2    10682.72    11018.44    493.30 o 
   3   0   2    15078.81    15062.43    266.64 o 
   4   0   2     2364.86     2375.93     57.46 o 
   5   0   2     4262.15     4252.70     85.33 o 
   6   0   2     1411.76     1464.14     42.77 o 
   7   0   2    21335.53    20465.24    367.09 o 
   8   0   2     3468.05     3855.56     72.85 o 
   9   0   2      939.97      935.10     37.58 o 
  10   0   2     1555.43     1511.42     48.20 o 
  11   0   2     9545.79     9022.66    228.06 o 
  12   0   2     1854.72     2011.68     93.98 o 
  13   0   2        3.31      -40.68     60.76 o 
  14   0   2      142.30      -18.74    113.36 o 
  15   0   2     1779.44     1877.54    173.58 o 
  16   0   2      464.37      602.23    143.47 o 
 -18   1   2        8.86      -34.93     99.05 o 
 -17   1   2      137.51      260.52     93.04 o 
 -16   1   2       33.98      133.28     79.47 o 
 -15   1   2      375.40      393.97     82.42 o 
 -14   1   2       39.64      -13.16     74.49 o 
 -13   1   2     1739.27     1703.67     51.49 o 
 -12   1   2       20.45       15.87     25.47 o 
 -11   1   2     1536.77     1372.63     48.58 o 
 -10   1   2      132.89      153.59     18.66 o 
  -9   1   2     7196.84     7252.98     92.10 o 
  -8   1   2      581.69      646.20     22.81 o 
  -7   1   2      470.62      409.66     15.02 o 
  -6   1   2      549.17      510.57     16.36 o 
  -5   1   2     8102.68     8075.53    133.39 o 
  -4   1   2     2494.02     2599.70     61.91 o 
  -3   1   2       80.40      132.00     13.58 o 
  -2   1   2       17.23       31.61      8.07 o 
  -1   1   2    18109.06    18371.55    536.69 o 
   0   1   2       88.36      101.76     21.26 o 
   1   1   2       24.81       32.45      5.77 o 
   2   1   2    18744.71    17875.54    809.53 o 
   3   1   2      991.71     1047.88     40.14 o 
   4   1   2     1068.00      924.17     22.19 o 
   5   1   2     1888.51     1853.34     34.25 o 
   6   1   2     2524.21     2544.59     42.00 o 
   7   1   2     1073.97     1027.64     27.94 o 
   8   1   2     4671.24     4450.64     68.58 o 
   9   1   2      199.92      262.39     23.40 o 
  10   1   2      371.87      393.21     47.64 o 
  11   1   2      945.39     1008.34     36.77 o 
  12   1   2     1126.89     1237.67     67.49 o 
  13   1   2      110.71      135.74     44.38 o 
  14   1   2       93.07       62.08     64.27 o 
  15   1   2      353.96      400.63     83.83 o 
  16   1   2       80.96      189.53    148.79 o 
 -18   2   2      149.33      134.62    150.56 o 
 -17   2   2       21.42      -51.18     89.08 o 
 -16   2   2      154.57      248.23     93.16 o 
 -15   2   2        3.03       30.20     47.75 o 
 -14   2   2     1272.53     1186.65     55.63 o 
 -13   2   2      179.81      206.48     38.39 o 
 -12   2   2       96.87       49.46     26.88 o 
 -11   2   2      717.34      803.81     31.86 o 
 -10   2   2      224.37      252.41     26.27 o 
  -9   2   2     1963.02     1917.83     39.46 o 
  -8   2   2     2160.52     2167.27     38.30 o 
  -7   2   2     6685.58     6842.98    110.64 o 
  -6   2   2        0.99       33.42     17.49 o 
  -5   2   2    15015.04    14894.55    271.53 o 
  -4   2   2    16985.09    18165.13    327.48 o 
  -3   2   2     1025.53      983.59     29.93 o 
  -2   2   2      227.22      223.83     15.27 o 
  -1   2   2    18455.70    18216.19    505.46 o 
   0   2   2   102006.23    98395.79   1465.08 o 
   1   2   2      605.61      629.50     20.66 o 
   2   2   2     7543.62     8215.39    138.57 o 
   3   2   2     4673.90     4280.94    120.73 o 
   4   2   2    31110.69    30224.08    457.98 o 
   5   2   2     4616.14     4560.31     82.96 o 
   6   2   2      299.85      338.18     16.94 o 
   7   2   2     1952.61     1951.15     38.25 o 
   8   2   2     6617.95     6356.99     91.62 o 
   9   2   2     2099.15     1976.71     57.39 o 
  10   2   2       56.55       32.19     30.03 o 
  11   2   2      740.54      708.32     41.28 o 
  12   2   2       60.37      136.76     67.60 o 
  13   2   2      107.93       19.66     70.00 o 
  14   2   2      233.97      241.25     79.58 o 
  15   2   2       75.97      164.68     92.04 o 
  16   2   2       17.75       -7.09    164.73 o 
 -17   3   2        1.28       -1.70     78.92 o 
 -16   3   2       77.22       32.18     67.71 o 
 -15   3   2      755.02      815.81     71.22 o 
 -14   3   2      133.40      126.92     58.92 o 
 -13   3   2      114.30      136.32     49.51 o 
 -12   3   2      304.11      256.18     47.11 o 
 -11   3   2      374.80      379.34     38.23 o 
 -10   3   2      690.47      662.89     73.58 o 
  -9   3   2     1281.80     1084.08     46.08 o 
  -8   3   2     2201.77     2325.15     55.48 o 
  -7   3   2       52.56       81.11     27.64 o 
  -6   3   2     3862.09     3934.84     97.60 o 
  -5   3   2     3037.50     2931.05     85.77 o 
  -4   3   2     2124.11     2150.41     58.43 o 
  -3   3   2     3531.41     2897.54     66.43 o 
  -2   3   2     4027.13     3811.42     72.11 o 
  -1   3   2     1606.08     1694.29     41.45 o 
   0   3   2        0.30       20.87     19.24 o 
   1   3   2    10918.47    10604.69    169.33 o 
   2   3   2     1096.37      917.97     58.14 o 
   3   3   2     9873.32     9517.36    361.88 o 
   4   3   2    11995.50    11663.00    187.65 o 
   5   3   2    12702.49    12057.13    194.02 o 
   6   3   2       12.67       -0.70     18.10 o 
   7   3   2     2743.42     2652.21     60.29 o 
   8   3   2     7731.39     7135.29    322.04 o 
   9   3   2     3220.48     3089.37     99.75 o 
  10   3   2      158.98      180.21     41.32 o 
  11   3   2      201.48      221.48     47.28 o 
  12   3   2     1073.14     1191.21     73.20 o 
  13   3   2       66.66      101.11     63.68 o 
  14   3   2      227.57      382.98     90.05 o 
  15   3   2      229.89      442.22    149.67 o 
  16   3   2      113.13       -6.33     97.77 o 
 -17   4   2      264.70      277.31     86.33 o 
 -16   4   2        2.66       -7.78    133.02 o 
 -15   4   2      483.01      371.78     76.91 o 
 -14   4   2      337.64      326.67    114.57 o 
 -13   4   2       25.57      -46.18     72.06 o 
 -12   4   2      252.44      216.42    137.27 o 
 -11   4   2     3481.66     3537.89    147.90 o 
 -10   4   2       18.16        4.98     34.23 o 
  -9   4   2       93.74       78.34     34.33 o 
  -8   4   2      145.54      127.91     31.31 o 
  -7   4   2    14997.35    14091.98    267.24 o 
  -6   4   2      937.15     1066.94     52.34 o 
  -5   4   2      256.42      228.16     31.23 o 
  -4   4   2     3452.34     3616.19    117.91 o 
  -3   4   2    13517.31    13859.51    230.36 o 
  -2   4   2     4196.13     4048.30     81.05 o 
  -1   4   2     1200.28     1185.12     40.96 o 
   0   4   2     7290.91     7090.40    165.92 o 
   1   4   2     4610.91     4577.46     90.61 o 
   2   4   2    14397.00    14908.34    269.21 o 
   3   4   2     7376.08     7919.70    171.18 o 
   4   4   2    12574.73    12004.14    178.40 o 
   5   4   2     4134.30     3741.30     90.83 o 
   6   4   2     7224.35     7016.32    125.04 o 
   7   4   2     1226.81     1255.16     84.59 o 
   8   4   2     1836.66     1859.16     77.09 o 
   9   4   2       10.12       42.51     49.89 o 
  10   4   2      186.99      286.64     45.69 o 
  11   4   2     1245.40     1448.64     75.18 o 
  12   4   2      596.64      526.73     68.68 o 
  13   4   2     1073.21     1337.44     88.27 o 
  14   4   2       25.63       47.63     77.18 o 
  15   4   2       10.60       66.11    103.86 o 
 -16   5   2       14.24      -10.60     89.77 o 
 -15   5   2      241.64      294.50     79.49 o 
 -14   5   2      248.48       49.81    227.61 o 
 -13   5   2       95.67      204.91    100.08 o 
 -12   5   2     1196.25     1169.19    173.58 o 
 -11   5   2       46.69      104.23    141.70 o 
 -10   5   2      362.21      351.12     74.84 o 
  -9   5   2      555.02      531.64     45.14 o 
  -8   5   2     6856.09     6683.32    147.16 o 
  -7   5   2      366.55      345.70     39.91 o 
  -6   5   2      289.51      320.45     37.13 o 
  -5   5   2     3151.10     2924.03     72.31 o 
  -4   5   2    12508.85    12599.78    359.46 o 
  -3   5   2     6096.04     5652.46    111.36 o 
  -2   5   2       74.96       65.42     28.66 o 
  -1   5   2    18196.24    17512.57    293.35 o 
   0   5   2     3658.94     3545.85     92.29 o 
   1   5   2    11576.46    11417.85    237.87 o 
   2   5   2       58.28       17.61     47.30 o 
   3   5   2    16333.14    14956.15    333.38 o 
   4   5   2      313.70      344.08     36.58 o 
   5   5   2     5467.84     5264.22    103.63 o 
   6   5   2      694.99      775.73     69.28 o 
   7   5   2     6141.44     5887.41    433.29 o 
   8   5   2     2290.50     2370.39    196.32 o 
   9   5   2       44.67       37.58     53.90 o 
  10   5   2     1073.05     1281.27     79.70 o 
  11   5   2      553.26      644.88     71.49 o 
  12   5   2      295.29      404.83     76.22 o 
  13   5   2       20.39       48.60     78.92 o 
  14   5   2       90.88      215.20     86.28 o 
  15   5   2       61.44       96.09    108.78 o 
 -15   6   2       10.08       22.80    111.59 o 
 -14   6   2        2.84      -98.60    102.64 o 
 -13   6   2      487.09      372.40    106.78 o 
 -12   6   2        8.60      -92.61     92.61 o 
 -11   6   2      110.23      139.08    123.10 o 
 -10   6   2        3.19       -0.80     82.06 o 
  -9   6   2      988.47     1019.72    148.79 o 
  -8   6   2      575.31      509.47     50.16 o 
  -7   6   2      112.24       20.83     34.28 o 
  -6   6   2       50.36      114.96     34.49 o 
  -5   6   2     1316.92     1383.80     70.82 o 
  -4   6   2     2881.29     2885.19     82.07 o 
  -3   6   2      121.37       57.26     34.70 o 
  -2   6   2      199.63      281.22     37.64 o 
  -1   6   2      501.27      528.69     41.58 o 
   0   6   2     1411.54     1425.28     61.87 o 
   1   6   2     2750.20     2617.33     75.56 o 
   2   6   2        8.04       51.31     37.35 o 
   3   6   2      771.99      729.77     82.24 o 
   4   6   2     1367.77     1430.91     74.38 o 
   5   6   2      894.31      785.06     79.66 o 
   6   6   2      329.36      452.97    128.42 o 
   7   6   2     2561.58     2486.96    278.97 o 
   8   6   2       45.05      -19.16    138.16 o 
   9   6   2      392.85      348.21     88.47 o 
  10   6   2        9.96      -33.23     85.77 o 
  11   6   2       14.34      -22.86    100.42 o 
  12   6   2      379.42      556.15    146.13 o 
  13   6   2       10.86      -89.55    116.96 o 
  14   6   2       32.98       53.98    120.01 o 
 -14   7   2      567.10      476.60    129.58 o 
 -13   7   2        1.09     -193.95    193.95 o 
 -12   7   2      130.91      183.78    120.45 o 
 -11   7   2      211.92      275.81     93.62 o 
 -10   7   2     2240.86     2670.16    271.89 o 
  -9   7   2      183.43      234.46     91.68 o 
  -8   7   2     2304.72     2421.87    391.45 o 
  -7   7   2      107.71       95.83     50.84 o 
  -6   7   2     9097.38     9099.57    497.51 o 
  -5   7   2      160.53      213.78     48.83 o 
  -4   7   2     5164.54     5019.57    203.51 o 
  -3   7   2        5.63       33.78     42.59 o 
  -2   7   2     6955.01     6942.20    252.34 o 
  -1   7   2     2667.33     2677.60    139.33 o 
   0   7   2      201.98      107.49     42.44 o 
   1   7   2       64.62       31.46     44.69 o 
   2   7   2     3881.22     3695.41    153.92 o 
   3   7   2     2479.99     2313.36     86.79 o 
   4   7   2       58.78      -50.79     77.78 o 
   5   7   2      237.73      332.46    128.42 o 
   6   7   2      940.52      938.78    104.50 o 
   7   7   2      197.81      234.47     95.02 o 
   8   7   2       98.74      212.38     89.86 o 
   9   7   2     1215.83     1414.82    304.66 o 
  10   7   2     1267.93     1414.65    132.32 o 
  11   7   2      118.44      105.47    114.24 o 
  12   7   2        4.15      -66.39    196.61 o 
  13   7   2      429.33      662.52    138.61 o 
 -13   8   2       21.08      172.58    118.79 o 
 -12   8   2       60.92       92.21    116.90 o 
 -11   8   2     1246.03     1460.23    198.38 o 
 -10   8   2       38.27       58.31     99.97 o 
  -9   8   2       60.09       84.00    100.18 o 
  -8   8   2       70.89      -13.23     87.40 o 
  -7   8   2     2684.60     3289.42    487.98 o 
  -6   8   2       20.14       34.79     53.82 o 
  -5   8   2      340.49      257.69     60.32 o 
  -4   8   2      236.39      301.15     57.45 o 
  -3   8   2     2622.32     2539.63    223.85 o 
  -2   8   2       20.62       58.88     50.16 o 
  -1   8   2       15.15       86.03     53.55 o 
   0   8   2       76.67       57.32     55.58 o 
   1   8   2     2321.20     2532.67     98.68 o 
   2   8   2      655.65      656.10     64.42 o 
   3   8   2      666.86      697.79     95.34 o 
   4   8   2      134.52       92.65     90.12 o 
   5   8   2      335.60      353.02     96.96 o 
   6   8   2      415.69      504.93    100.73 o 
   7   8   2      832.07     1057.70    211.67 o 
   8   8   2       14.21      169.00    109.75 o 
   9   8   2      177.72      296.05    106.28 o 
  10   8   2      564.36      850.45    132.32 o 
  11   8   2      270.07      198.75    119.60 o 
 -11   9   2       13.58       36.07    121.99 o 
 -10   9   2      185.04      116.85    118.26 o 
  -9   9   2      133.90      183.92    104.60 o 
  -8   9   2        1.55       96.56    132.84 o 
  -7   9   2      222.58      291.87     96.82 o 
  -6   9   2      471.29      553.21    102.77 o 
  -5   9   2      237.29      262.69     62.40 o 
  -4   9   2      467.61      606.59    107.91 o 
  -3   9   2     1813.09     1997.35     97.69 o 
  -2   9   2     2380.54     2498.27    115.61 o 
  -1   9   2     1110.45     1078.97     78.65 o 
   0   9   2        0.19      -59.00     59.00 o 
   1   9   2     1084.15     1289.14    101.95 o 
   2   9   2     1548.82     1754.29    125.12 o 
   3   9   2      562.74      852.15    104.56 o 
   4   9   2       99.79       71.88     94.42 o 
   5   9   2      690.07      744.15    135.50 o 
   6   9   2     1332.70     1472.75    133.97 o 
   7   9   2      316.77      495.86    107.47 o 
   8   9   2      205.37      478.57    188.64 o 
   9   9   2       76.30      -38.25    120.25 o 
  10   9   2      244.92      125.76    145.24 o 
  -8  10   2      161.49       86.11    119.22 o 
  -7  10   2        1.98      -95.87    101.38 o 
  -6  10   2        1.83      161.19    134.62 o 
  -5  10   2      285.29       -8.86    111.59 o 
  -4  10   2      970.26      928.27     88.24 o 
  -3  10   2        0.28      -63.42     76.41 o 
  -2  10   2       41.38      -11.32     78.27 o 
  -1  10   2      444.41      514.58     87.57 o 
   0  10   2     1772.95     1950.43    208.12 o 
   1  10   2      108.09       18.86    101.23 o 
   2  10   2       44.90       77.83    100.96 o 
   3  10   2      178.80      453.02    115.34 o 
   4  10   2     1918.16     2307.55    487.98 o 
   5  10   2      159.61      330.68    120.58 o 
   6  10   2       42.25      124.27    155.87 o 
   7  10   2       67.01      137.46    258.60 o 
  -4  11   2        0.95       -1.77    134.62 o 
  -3  11   2      170.91      114.36     87.43 o 
  -2  11   2      202.48      278.63    146.13 o 
  -1  11   2      277.78      441.26    215.21 o 
   0  11   2        3.73      148.79    132.84 o 
   1  11   2      186.90      253.29    141.70 o 
   2  11   2       61.45       44.28    145.24 o 
   3  11   2       36.80       63.77    145.24 o 
 -18   1   3       34.79      -59.43     93.81 o 
 -17   1   3        3.77       12.07     86.50 o 
 -16   1   3       24.14      -23.00     59.95 o 
 -15   1   3     3129.68     2983.94    104.54 o 
 -14   1   3       47.98       27.78     46.27 o 
 -13   1   3       78.50       85.17     34.51 o 
 -12   1   3     2144.70     2060.08     53.72 o 
 -11   1   3     9702.32     9340.06    143.49 o 
 -10   1   3        7.81       48.09     17.72 o 
  -9   1   3      543.00      613.36     21.07 o 
  -8   1   3    14839.90    15981.80    218.40 o 
  -7   1   3     6817.17     6995.86    106.27 o 
  -6   1   3      122.01      159.40     13.55 o 
  -5   1   3     3076.04     2911.42     61.51 o 
  -4   1   3    78096.15    82846.89   1248.28 o 
  -3   1   3     6533.04     6825.53    107.85 o 
  -2   1   3    10368.38    11531.51    197.32 o 
  -1   1   3     3403.61     4034.27    290.31 o 
   0   1   3     9361.30    10052.40    204.53 o 
   1   1   3     4038.77     4346.55     82.62 o 
   2   1   3    10827.32    10778.65    197.54 o 
   3   1   3    16489.54    15973.00    726.91 o 
   4   1   3     2053.31     2190.18     51.99 o 
   5   1   3        0.83       14.78     16.63 o 
   6   1   3     3007.91     2669.93     46.19 o 
   7   1   3    13510.59    13244.61    173.40 o 
   8   1   3     6241.09     5686.06     84.52 o 
   9   1   3      228.11      238.80     28.27 o 
  10   1   3        9.88        6.48     30.21 o 
  11   1   3        8.79       98.59     37.61 o 
  12   1   3     2215.15     2237.67     74.55 o 
  13   1   3      175.80      286.59     57.73 o 
  14   1   3      238.82      202.65     80.92 o 
  15   1   3      460.67      477.08     90.56 o 
  16   1   3      110.18      100.96    162.96 o 
 -18   2   3      368.03      446.36    177.13 o 
 -17   2   3       96.89      120.84     86.23 o 
 -16   2   3      278.34      552.28     85.97 o 
 -15   2   3       75.00      -31.06     72.76 o 
 -14   2   3     2016.12     1874.49     68.65 o 
 -13   2   3      597.18      588.50     40.78 o 
 -12   2   3     2508.58     2545.73     59.20 o 
 -11   2   3       55.92       93.00     27.14 o 
 -10   2   3     5192.70     4637.58    115.05 o 
  -9   2   3     2287.71     2327.39     55.66 o 
  -8   2   3     2360.42     2096.02     56.28 o 
  -7   2   3     1993.14     2379.38     57.66 o 
  -6   2   3     7876.18     8311.82    157.59 o 
  -5   2   3     8456.45     8884.68    166.01 o 
  -4   2   3     2195.34     2132.22     49.39 o 
  -3   2   3      652.83      618.39     43.47 o 
  -2   2   3    10513.89    11218.94    244.29 o 
  -1   2   3     3507.58     3717.89     68.77 o 
   0   2   3       32.70       63.37     10.85 o 
   1   2   3    11991.21    11448.79    251.90 o 
   2   2   3    17604.98    17844.36    274.58 o 
   3   2   3     6449.12     5969.59    214.91 o 
   4   2   3       12.88       61.65     30.14 o 
   5   2   3     7282.10     6408.65    175.82 o 
   6   2   3     8735.30     8339.82    126.61 o 
   7   2   3       54.34       52.88     22.84 o 
   8   2   3      204.78      158.16     32.22 o 
   9   2   3     1129.45     1098.93     41.36 o 
  10   2   3     2296.45     2432.45     70.45 o 
  11   2   3     1291.97     1271.95     56.24 o 
  12   2   3      125.16      118.75     52.97 o 
  13   2   3      116.22       99.76     70.76 o 
  14   2   3       63.02      147.25     82.07 o 
  15   2   3      142.54      135.99     89.44 o 
  16   2   3       29.65       77.22     97.97 o 
 -17   3   3        9.47       17.69    157.64 o 
 -16   3   3       34.77      138.49     65.77 o 
 -15   3   3        6.96      -37.97     60.25 o 
 -14   3   3      137.26      232.80     59.31 o 
 -13   3   3      576.96      527.54     53.18 o 
 -12   3   3      859.57      865.37     66.98 o 
 -11   3   3      358.45      463.83     46.79 o 
 -10   3   3     1166.66     1050.75     47.26 o 
  -9   3   3       43.77       71.53     27.72 o 
  -8   3   3    11519.03    11031.10    210.63 o 
  -7   3   3    13006.39    12844.29    240.67 o 
  -6   3   3     4696.06     4802.36    101.89 o 
  -5   3   3      104.57      100.60     20.51 o 
  -4   3   3    26528.08    26821.47    483.28 o 
  -3   3   3    22252.08    22143.32    400.93 o 
  -2   3   3     4154.78     3984.58     74.19 o 
  -1   3   3     2702.79     2452.95     49.66 o 
   0   3   3     5258.53     5267.50     99.22 o 
   1   3   3    18389.78    18668.02    300.91 o 
   2   3   3      158.62      183.94     20.37 o 
   3   3   3     1254.67     1200.17     40.43 o 
   4   3   3     5986.87     5796.81    101.71 o 
   5   3   3     6569.21     6193.10    209.90 o 
   6   3   3       38.85      112.68     35.08 o 
   7   3   3      190.37      212.46     29.11 o 
   8   3   3        8.59       -4.24     41.23 o 
   9   3   3     1753.61     1919.64    140.48 o 
  10   3   3     5050.09     5235.15    223.45 o 
  11   3   3      168.06      156.46     46.77 o 
  12   3   3       34.23       39.15     61.00 o 
  13   3   3      860.94      955.74    160.30 o 
  14   3   3      376.02      522.00     95.48 o 
  15   3   3       85.73      151.86     97.89 o 
 -17   4   3        0.44      -63.82     95.20 o 
 -16   4   3       48.51       10.47     75.51 o 
 -15   4   3      553.98      470.66     72.59 o 
 -14   4   3        6.54       22.91     59.69 o 
 -13   4   3      219.53      313.82     61.93 o 
 -12   4   3       59.94      108.44     66.39 o 
 -11   4   3     3820.18     3730.65    105.71 o 
 -10   4   3        3.10      -33.69     33.69 o 
  -9   4   3     4064.36     3721.53     93.44 o 
  -8   4   3       24.18       28.27     32.13 o 
  -7   4   3    13537.55    12885.59    246.35 o 
  -6   4   3     7606.61     7139.84    183.43 o 
  -5   4   3    11441.79    10550.87    203.67 o 
  -4   4   3     3622.98     3889.90    111.42 o 
  -3   4   3    21058.34    20311.86    330.45 o 
  -2   4   3    13405.68    12875.79    215.50 o 
  -1   4   3    12436.36    11702.93    368.15 o 
   0   4   3     9735.69     9556.12    465.89 o 
   1   4   3     4219.41     4126.71     80.22 o 
   2   4   3     1310.48     1053.64     37.60 o 
   3   4   3     2463.46     2236.48     53.84 o 
   4   4   3     9903.59     9428.29    217.78 o 
   5   4   3     1906.72     1907.80     98.17 o 
   6   4   3       77.89      109.82     50.93 o 
   7   4   3      144.12       50.38     40.03 o 
   8   4   3     3077.62     2845.23    208.05 o 
   9   4   3     1101.29     1024.68     64.76 o 
  10   4   3       36.87       11.74     43.67 o 
  11   4   3      311.73      482.28     67.87 o 
  12   4   3        1.59       10.40     82.61 o 
  13   4   3      300.98      204.59     73.87 o 
  14   4   3      117.73      181.82     97.42 o 
  15   4   3      183.63      176.33    108.36 o 
 -16   5   3      329.66      244.00    138.71 o 
 -15   5   3        4.04      -73.14     73.14 o 
 -14   5   3      241.91      185.01     96.99 o 
 -13   5   3        1.85      -45.02    103.62 o 
 -12   5   3     1195.05     1233.11     93.90 o 
 -11   5   3      141.55       54.79    139.04 o 
 -10   5   3      395.45      375.10     46.54 o 
  -9   5   3      969.76      924.43     63.42 o 
  -8   5   3     2832.33     2815.17     84.98 o 
  -7   5   3      279.98      317.46     37.74 o 
  -6   5   3     1922.69     1821.81     94.16 o 
  -5   5   3      848.38      719.01     46.02 o 
  -4   5   3     8380.03     8926.57    251.91 o 
  -3   5   3     1247.32     1281.39     75.13 o 
  -2   5   3     6438.16     6371.67    121.44 o 
  -1   5   3     2634.89     2460.35     64.27 o 
   0   5   3    12261.71    12557.29    216.51 o 
   1   5   3      222.05      233.72     36.30 o 
   2   5   3      334.33      379.25     34.00 o 
   3   5   3     6066.41     5615.98    107.31 o 
   4   5   3     3160.24     2877.18     68.89 o 
   5   5   3        1.15        9.55     50.68 o 
   6   5   3      845.07      747.94    131.62 o 
   7   5   3     6632.04     6050.80    488.09 o 
   8   5   3       39.31       67.73     53.64 o 
   9   5   3      611.75      616.16     62.18 o 
  10   5   3     1246.97     1268.71     77.73 o 
  11   5   3      566.21      734.60     78.41 o 
  12   5   3        7.43       68.37     75.25 o 
  13   5   3       13.40       40.70     80.16 o 
  14   5   3       43.54      193.99     85.34 o 
 -15   6   3        0.90      -24.24    107.17 o 
 -14   6   3      183.82      127.96    109.82 o 
 -13   6   3      675.74      830.05    109.61 o 
 -12   6   3      151.14      136.56     93.14 o 
 -11   6   3      306.36      233.89     87.98 o 
 -10   6   3      157.18       88.84     80.38 o 
  -9   6   3     1272.45     1229.63     71.30 o 
  -8   6   3       76.37      -34.65     44.43 o 
  -7   6   3     2025.06     2094.23     69.72 o 
  -6   6   3       28.36      -28.45     33.20 o 
  -5   6   3      472.03      475.39     40.49 o 
  -4   6   3     3611.86     3502.14     83.74 o 
  -3   6   3     2146.28     2125.01     68.01 o 
  -2   6   3      127.68       64.84     36.40 o 
  -1   6   3      417.30      430.60     39.82 o 
   0   6   3     8341.65     8670.17    163.46 o 
   1   6   3       68.85       76.05     39.94 o 
   2   6   3     2565.21     2690.49     84.45 o 
   3   6   3     3271.40     3460.59     99.62 o 
   4   6   3     9495.50     8718.88    251.94 o 
   5   6   3     1036.87     1233.69     94.56 o 
   6   6   3     3953.37     4026.05    197.48 o 
   7   6   3     3990.50     4192.28    570.35 o 
   8   6   3     4086.10     4113.54    326.63 o 
   9   6   3      364.57      454.48     72.40 o 
  10   6   3      416.47      487.40     78.24 o 
  11   6   3     1447.33     1670.97    100.21 o 
  12   6   3      360.08      416.12     83.70 o 
  13   6   3        4.10      -78.26     78.26 o 
 -14   7   3       78.40      -12.62    361.34 o 
 -13   7   3       49.50       -3.91     96.99 o 
 -12   7   3       45.52      118.90    118.67 o 
 -11   7   3        0.40      -87.58     89.02 o 
 -10   7   3      277.07      380.22     96.98 o 
  -9   7   3       81.70      142.39     87.60 o 
  -8   7   3        5.71       10.66     47.79 o 
  -7   7   3       63.09       28.64     41.78 o 
  -6   7   3       45.26        3.01     41.71 o 
  -5   7   3     1929.68     1912.81     90.97 o 
  -4   7   3      689.70      692.45     48.64 o 
  -3   7   3      678.03      671.14     51.57 o 
  -2   7   3      350.96      351.76     72.91 o 
  -1   7   3     3427.29     3192.13    101.27 o 
   0   7   3      280.90      403.15     51.09 o 
   1   7   3        6.37       39.29     45.79 o 
   2   7   3       70.11      -39.17     44.43 o 
   3   7   3     1500.02     1587.13    102.55 o 
   4   7   3     1087.52      927.14     98.15 o 
   5   7   3      174.94      231.83     89.03 o 
   6   7   3      100.69       56.75     82.72 o 
   7   7   3      428.72      775.44    164.73 o 
   8   7   3      898.31     1011.24    118.67 o 
   9   7   3        0.61       20.37    165.61 o 
  10   7   3        3.37     -104.12    104.12 o 
  11   7   3       49.23       25.64    107.74 o 
  12   7   3      324.31      341.28    153.21 o 
 -13   8   3       11.09     -126.16    175.36 o 
 -12   8   3      124.62      166.50    111.70 o 
 -11   8   3        2.13       86.88    112.48 o 
 -10   8   3       44.28       53.39    103.50 o 
  -9   8   3       52.56     -119.56    119.56 o 
  -8   8   3       13.52      -34.06    189.53 o 
  -7   8   3      403.85      457.20     60.18 o 
  -6   8   3      185.68      310.32     58.95 o 
  -5   8   3      772.00      779.06     64.68 o 
  -4   8   3      193.56      174.02     51.96 o 
  -3   8   3      450.13      508.96     58.91 o 
  -2   8   3      220.26      220.93     63.15 o 
  -1   8   3      263.01      340.52     58.77 o 
   0   8   3      664.83      706.17     65.70 o 
   1   8   3      302.92      349.84     61.16 o 
   2   8   3       11.09       22.67     82.06 o 
   3   8   3       56.31       17.61    109.82 o 
   4   8   3      958.67      954.96    109.94 o 
   5   8   3      187.78      119.81     87.10 o 
   6   8   3      216.62      257.19    103.16 o 
   7   8   3      431.04      385.71    210.78 o 
   8   8   3       52.99      126.28    103.76 o 
   9   8   3        1.07      -23.11    111.04 o 
  10   8   3        3.55       85.97    311.74 o 
  11   8   3      230.11      283.09    133.17 o 
 -11   9   3        4.88      -10.85    118.64 o 
 -10   9   3        7.70      -76.24    169.16 o 
  -9   9   3        2.10       -7.32    105.09 o 
  -8   9   3        9.06     -111.59    111.59 o 
  -7   9   3       95.77      124.07    108.05 o 
  -6   9   3       15.01      -34.05     62.66 o 
  -5   9   3      291.73      187.49     71.07 o 
  -4   9   3        6.04      -68.49     68.49 o 
  -3   9   3      103.25      152.85     65.83 o 
  -2   9   3      156.03      183.39     64.41 o 
  -1   9   3      736.01      832.05     76.29 o 
   0   9   3       38.07       94.98     84.49 o 
   1   9   3      407.32      558.43     96.82 o 
   2   9   3      114.43      261.75     95.19 o 
   3   9   3     1100.80      954.15    118.92 o 
   4   9   3       89.76       63.77    104.60 o 
   5   9   3       14.84       94.08    100.58 o 
   6   9   3      228.51      259.01    193.07 o 
   7   9   3      400.36      540.65    124.87 o 
   8   9   3       57.66      110.70    115.33 o 
   9   9   3       34.93      -56.13    126.65 o 
  -8  10   3      146.25      271.83    108.44 o 
  -7  10   3      242.69      221.41    139.93 o 
  -6  10   3      395.57      283.40    136.39 o 
  -5  10   3      432.38      447.11     82.55 o 
  -4  10   3       56.31      -65.92    116.02 o 
  -3  10   3      418.04      305.88     77.84 o 
  -2  10   3      357.71      484.86     85.79 o 
  -1  10   3      478.58      560.64     90.75 o 
   0  10   3       30.10       44.92    102.54 o 
   1  10   3        0.99      -27.63    106.11 o 
   2  10   3      166.65      154.73    111.73 o 
   3  10   3      262.45      153.09    116.65 o 
   4  10   3        9.83     -102.71    102.71 o 
   5  10   3        0.00      -32.14    116.26 o 
   6  10   3       48.75       30.83    114.00 o 
  -4  11   3      888.87      937.01    100.87 o 
  -3  11   3      459.96      510.00    178.01 o 
  -2  11   3       39.52       -3.48    116.02 o 
  -1  11   3       11.16     -111.59    111.59 o 
   0  11   3      720.12      681.94    152.33 o 
   1  11   3      345.11      446.36    134.62 o 
   2  11   3       89.47      199.95    122.74 o 
 -18   0   4      169.96      240.89    123.99 o 
 -17   0   4       59.95       23.03    122.22 o 
 -16   0   4       76.88       37.43     70.21 o 
 -15   0   4      269.98      337.47     63.77 o 
 -14   0   4     1870.80     1898.84     90.22 o 
 -13   0   4      823.99      854.33     60.22 o 
 -12   0   4       32.84       17.24     41.28 o 
 -11   0   4     3232.44     3143.05    101.24 o 
 -10   0   4     8929.99     8807.62    288.72 o 
  -9   0   4    17196.64    16987.76    392.07 o 
  -8   0   4     3117.18     3653.98     98.73 o 
  -7   0   4    17065.36    17251.45    394.61 o 
  -6   0   4     4458.21     4933.34    122.55 o 
  -5   0   4   107186.01   111876.22   2481.38 o 
  -4   0   4    97535.13   107374.02   3115.65 o 
  -3   0   4     8544.27     8530.41    255.06 o 
  -2   0   4    16522.40    19648.63    575.66 o 
  -1   0   4    83797.75    87767.90   2547.08 o 
   0   0   4    65767.66    72086.84   1597.51 o 
   1   0   4     5727.34     5241.16    151.44 o 
   2   0   4    10864.04    12366.91    223.18 o 
   3   0   4    41348.21    38508.75   1245.03 o 
   4   0   4    46126.18    46453.22    900.96 o 
   5   0   4     7511.69     8203.71    156.55 o 
   6   0   4    22999.01    23202.35    416.68 o 
   7   0   4      526.96      508.03     33.97 o 
   8   0   4    11473.17    11549.76    407.62 o 
   9   0   4      758.97      648.41     78.82 o 
  10   0   4     3175.63     3300.99    115.75 o 
  11   0   4       69.33       50.25     70.85 o 
  12   0   4      285.86      365.40     66.58 o 
  13   0   4       58.52      -32.73     67.84 o 
  14   0   4      186.04      171.81    104.50 o 
  15   0   4       89.69       56.68    115.13 o 
 -18   1   4       53.26       60.36     96.83 o 
 -17   1   4      206.07      110.17     66.82 o 
 -16   1   4       14.98        2.98     58.47 o 
 -15   1   4       95.43       65.89     42.56 o 
 -14   1   4       50.70       11.76     36.11 o 
 -13   1   4     1322.61     1296.27     50.02 o 
 -12   1   4     1070.37     1118.94     43.37 o 
 -11   1   4      109.50      131.60     26.20 o 
 -10   1   4      127.82      128.33     25.18 o 
  -9   1   4     4728.45     4596.31     87.41 o 
  -8   1   4     4696.13     4615.92     75.93 o 
  -7   1   4      933.68      877.20     29.17 o 
  -6   1   4     2150.20     1818.40     39.06 o 
  -5   1   4    14482.35    15009.50    233.04 o 
  -4   1   4     7014.98     6814.30    109.42 o 
  -3   1   4       86.96      118.60     11.29 o 
  -2   1   4     5516.11     5755.53    124.62 o 
  -1   1   4    32641.22    34548.73    572.66 o 
   0   1   4    13267.29    12933.14    197.06 o 
   1   1   4     2913.76     2999.67     81.30 o 
   2   1   4     5210.92     5277.35    126.55 o 
   3   1   4    17296.01    16445.50    266.30 o 
   4   1   4     2077.39     1896.21     44.38 o 
   5   1   4      974.83     1002.22     34.17 o 
   6   1   4     1485.42     1383.74     41.19 o 
   7   1   4     4817.55     4757.87     73.16 o 
   8   1   4      272.71      321.08     30.92 o 
   9   1   4       40.40       59.97     30.62 o 
  10   1   4      526.12      465.02     40.67 o 
  11   1   4      968.23     1199.02     55.48 o 
  12   1   4      325.46      399.21     58.42 o 
  13   1   4       63.84       46.32     60.18 o 
  14   1   4      115.63      175.21     65.68 o 
  15   1   4       84.65       74.55     89.77 o 
 -18   2   4       10.93       10.19     90.79 o 
 -17   2   4      107.14      192.85     86.79 o 
 -16   2   4      205.65      236.89     84.24 o 
 -15   2   4      109.54      170.49     73.37 o 
 -14   2   4       52.29      140.37     44.92 o 
 -13   2   4      100.07       87.10     36.99 o 
 -12   2   4     2708.41     2658.21     68.55 o 
 -11   2   4     2954.77     2875.96     67.47 o 
 -10   2   4      377.38      329.59     29.35 o 
  -9   2   4      223.08      182.26     25.00 o 
  -8   2   4     6880.42     6725.54    115.40 o 
  -7   2   4    21019.19    21111.59    328.44 o 
  -6   2   4      794.88      840.66     27.99 o 
  -5   2   4     1455.76     1655.33     42.74 o 
  -4   2   4       17.22       64.50     14.17 o 
  -3   2   4    23049.67    24163.92    432.45 o 
  -2   2   4       88.79       95.60     10.21 o 
  -1   2   4     2179.42     2434.91     72.95 o 
   0   2   4     3133.55     3443.34     66.95 o 
   1   2   4     7688.22     7814.57    187.02 o 
   2   2   4      127.08      145.55     21.34 o 
   3   2   4     2014.01     2124.96     86.13 o 
   4   2   4     4771.34     4758.39    262.00 o 
   5   2   4       77.07       81.54     20.36 o 
   6   2   4     4841.02     4621.79    143.43 o 
   7   2   4     5117.11     5039.14    141.71 o 
   8   2   4      320.14      327.04     29.82 o 
   9   2   4       42.38       55.83     36.37 o 
  10   2   4      359.95      310.47     42.29 o 
  11   2   4     3799.24     3873.41    217.18 o 
  12   2   4        3.88      -53.91     53.91 o 
  13   2   4      122.86      114.34     67.03 o 
  14   2   4       78.23       13.05     83.85 o 
  15   2   4      528.59      512.49    163.84 o 
 -18   3   4       79.58      109.25    108.32 o 
 -17   3   4       87.65      129.16    148.79 o 
 -16   3   4      287.30      260.80     75.88 o 
 -15   3   4     1297.30     1141.71     76.29 o 
 -14   3   4      229.58      189.99     68.78 o 
 -13   3   4      228.22      211.18     40.14 o 
 -12   3   4     2153.50     2129.37     64.34 o 
 -11   3   4     2198.91     2202.96     62.38 o 
 -10   3   4     1560.79     1551.64     49.87 o 
  -9   3   4      484.28      491.33     42.75 o 
  -8   3   4    16102.45    15701.66    347.08 o 
  -7   3   4     1431.26     1258.24     62.47 o 
  -6   3   4     2134.62     2223.66     57.26 o 
  -5   3   4     3508.68     3910.96    101.45 o 
  -4   3   4    44984.70    45612.77    813.06 o 
  -3   3   4       56.38       26.82     28.45 o 
  -2   3   4     1925.47     2069.32     39.77 o 
  -1   3   4     8552.12     8850.03    159.79 o 
   0   3   4    32913.98    32416.92    491.89 o 
   1   3   4       91.94      116.88     18.20 o 
   2   3   4     5443.54     5827.01    100.95 o 
   3   3   4    10100.45     9479.74    155.31 o 
   4   3   4     2854.16     2713.19     77.53 o 
   5   3   4     1647.17     1591.70     73.63 o 
   6   3   4       38.41      -25.57     41.57 o 
   7   3   4     4771.68     4547.41    239.50 o 
   8   3   4      685.31      669.69    101.83 o 
   9   3   4     1661.07     1785.78     79.77 o 
  10   3   4       59.55        0.99     43.88 o 
  11   3   4      215.29      293.31     51.28 o 
  12   3   4       34.14       41.25     67.51 o 
  13   3   4      328.09      436.52     82.06 o 
  14   3   4        7.25       11.85     90.24 o 
  15   3   4       22.07       46.23     95.68 o 
 -17   4   4       24.64       82.56     78.77 o 
 -16   4   4      276.67      198.48     76.36 o 
 -15   4   4      732.66      708.16     76.70 o 
 -14   4   4        1.19       -6.37     55.41 o 
 -13   4   4       54.39       22.32     52.07 o 
 -12   4   4       80.75      107.65     40.10 o 
 -11   4   4     1746.14     1645.80     84.68 o 
 -10   4   4        9.28      -31.04     33.18 o 
  -9   4   4      218.27      266.61     42.80 o 
  -8   4   4      475.45      454.87     37.87 o 
  -7   4   4      195.37      232.78     31.05 o 
  -6   4   4     1344.19     1248.81     48.63 o 
  -5   4   4       50.52       81.10     25.77 o 
  -4   4   4      464.68      403.11     54.52 o 
  -3   4   4      525.71      473.77     27.33 o 
  -2   4   4    19123.51    19795.14    383.05 o 
  -1   4   4      240.66      266.03     20.90 o 
   0   4   4     7753.54     7854.45    133.09 o 
   1   4   4      998.82     1173.17     43.21 o 
   2   4   4     5984.83     6087.21    108.39 o 
   3   4   4     1807.31     1750.93     47.25 o 
   4   4   4     1229.03     1266.35     70.58 o 
   5   4   4     2994.43     2976.92     89.52 o 
   6   4   4      752.19      743.83     53.46 o 
   7   4   4     2740.12     2547.60    128.29 o 
   8   4   4     3065.79     2639.96    181.79 o 
   9   4   4     1293.09     1295.35    206.37 o 
  10   4   4      221.28      330.95     51.20 o 
  11   4   4       39.65       36.82     50.75 o 
  12   4   4      307.97      272.91     95.57 o 
  13   4   4      172.22      301.05     94.69 o 
  14   4   4      202.04      239.55     92.04 o 
 -16   5   4       99.68      114.54     86.28 o 
 -15   5   4      225.33      260.15     77.09 o 
 -14   5   4      116.87       66.17     68.10 o 
 -13   5   4      352.30      454.95    103.62 o 
 -12   5   4       59.26      -60.22     73.16 o 
 -11   5   4     1725.83     1770.62     74.47 o 
 -10   5   4      916.65      927.76     53.06 o 
  -9   5   4     1751.10     1593.95     66.39 o 
  -8   5   4      824.19      736.46     46.70 o 
  -7   5   4      265.32      286.18     39.89 o 
  -6   5   4     2460.18     2288.70     73.62 o 
  -5   5   4      346.60      378.76     34.26 o 
  -4   5   4     3898.87     3849.37     83.97 o 
  -3   5   4     2355.60     2308.36     60.27 o 
  -2   5   4      954.90      882.99     39.28 o 
  -1   5   4     2997.81     3151.36     74.76 o 
   0   5   4     1776.71     1711.15     52.53 o 
   1   5   4     3217.15     3079.13     83.03 o 
   2   5   4       83.58      101.17     28.62 o 
   3   5   4     2336.02     2287.23     61.39 o 
   4   5   4      166.20      178.77     43.33 o 
   5   5   4     2019.21     1827.43     72.66 o 
   6   5   4      166.29      198.47     50.50 o 
   7   5   4     1693.12     1549.94     92.70 o 
   8   5   4     1751.36     1847.85    121.39 o 
   9   5   4      405.08      411.37     64.27 o 
  10   5   4      438.94      391.87     86.52 o 
  11   5   4       24.61        5.72     68.56 o 
  12   5   4      856.35     1059.01     89.08 o 
  13   5   4      103.98      152.05     77.48 o 
  14   5   4      226.35      235.00    114.25 o 
 -15   6   4       72.28      111.46     87.34 o 
 -14   6   4       49.38      -90.64     90.64 o 
 -13   6   4      598.72      476.32    109.82 o 
 -12   6   4        2.10      -79.17     79.17 o 
 -11   6   4      404.34      423.04     81.50 o 
 -10   6   4       15.95      -52.93     52.93 o 
  -9   6   4      286.86      311.25     78.19 o 
  -8   6   4        2.00      -43.69     43.69 o 
  -7   6   4      652.25      699.14     55.22 o 
  -6   6   4        8.93        4.10     36.04 o 
  -5   6   4       43.99       17.52     58.03 o 
  -4   6   4     2902.46     2719.12     97.22 o 
  -3   6   4      790.70      767.73     55.00 o 
  -2   6   4       79.13       60.64     42.44 o 
  -1   6   4      445.42      515.01     53.18 o 
   0   6   4     2352.60     2207.45     79.20 o 
   1   6   4      932.65      800.31     52.26 o 
   2   6   4      403.51      436.96     45.07 o 
   3   6   4        2.62      127.24     96.53 o 
   4   6   4     1319.33     1230.48     67.56 o 
   5   6   4      241.94      184.09     54.14 o 
   6   6   4      177.17      122.62     58.83 o 
   7   6   4      283.28      426.67     64.25 o 
   8   6   4        5.33      -39.83     63.53 o 
   9   6   4      598.07      705.74    122.09 o 
  10   6   4       10.14      102.88     70.70 o 
  11   6   4       35.82       96.76     73.77 o 
  12   6   4        5.27      -10.23     95.70 o 
  13   6   4       21.33      199.67     91.12 o 
 -14   7   4      175.13       63.65    165.61 o 
 -13   7   4      186.02      -83.07     98.70 o 
 -12   7   4       79.53       65.55    178.01 o 
 -11   7   4        1.08      -98.28    109.82 o 
 -10   7   4      590.01      407.78     94.42 o 
  -9   7   4       80.95       77.81     45.74 o 
  -8   7   4      115.96       27.66     46.73 o 
  -7   7   4      502.80      494.35     48.68 o 
  -6   7   4     1238.91     1105.80     55.57 o 
  -5   7   4        0.29      -32.41     40.03 o 
  -4   7   4     2471.66     2361.63     80.28 o 
  -3   7   4     6793.89     6775.72    139.03 o 
  -2   7   4     3224.88     2995.30     97.97 o 
  -1   7   4      702.63      657.85     57.10 o 
   0   7   4       90.16      -13.69     65.85 o 
   1   7   4     7950.29     8070.52    181.26 o 
   2   7   4     1705.54     1716.33    152.33 o 
   3   7   4     3895.70     3770.70    156.82 o 
   4   7   4      691.50      656.44     93.38 o 
   5   7   4     3319.40     3175.29    154.91 o 
   6   7   4      600.29      615.73    178.90 o 
   7   7   4     2567.57     2710.96    202.81 o 
   8   7   4     1306.08     1343.09    212.55 o 
   9   7   4     1163.90     1424.82    128.67 o 
  10   7   4       22.90      193.40    110.50 o 
  11   7   4      692.03      575.75    131.02 o 
  12   7   4      175.15      313.50    120.70 o 
 -13   8   4        2.15      -13.27    109.44 o 
 -12   8   4       10.63     -146.21    170.93 o 
 -11   8   4      180.45      104.04    127.53 o 
 -10   8   4       37.24      103.45    137.27 o 
  -9   8   4        7.70        2.36    156.76 o 
  -8   8   4       36.37       70.37     58.85 o 
  -7   8   4      434.97      377.47    103.58 o 
  -6   8   4      121.33      124.25     53.07 o 
  -5   8   4       57.28       65.40     50.54 o 
  -4   8   4      420.26      470.52     58.53 o 
  -3   8   4      233.93      239.05     63.44 o 
  -2   8   4      113.92      247.78     58.00 o 
  -1   8   4     1545.82     1688.06     83.09 o 
   0   8   4     2900.83     3053.71    108.84 o 
   1   8   4     1000.26     1168.50    108.44 o 
   2   8   4       97.65       -9.42    113.36 o 
   3   8   4      256.89      351.54    132.84 o 
   4   8   4     2811.68     3219.78    163.34 o 
   5   8   4      281.70      403.76    135.50 o 
   6   8   4       69.23      108.16    132.84 o 
   7   8   4       97.06       31.60    109.76 o 
   8   8   4      616.57      821.92    127.72 o 
   9   8   4      698.90      816.38    139.04 o 
  10   8   4       48.86      207.97    173.58 o 
 -11   9   4      358.76      532.93    125.70 o 
 -10   9   4      320.71      550.30    123.10 o 
  -9   9   4      166.42      -34.65    108.78 o 
  -8   9   4      148.84       95.46    128.42 o 
  -7   9   4     1064.63     1152.88    162.87 o 
  -6   9   4     1220.18     1276.80     88.13 o 
  -5   9   4      511.21      493.51     78.93 o 
  -4   9   4      654.27      763.49     77.25 o 
  -3   9   4      213.54      179.99     75.82 o 
  -2   9   4      807.63      887.92    130.14 o 
  -1   9   4      110.91       36.38     61.39 o 
   0   9   4      362.09      333.23     98.96 o 
   1   9   4      235.19      213.12     94.68 o 
   2   9   4      819.91      806.96    232.04 o 
   3   9   4       36.37      113.48     99.50 o 
   4   9   4       24.45       65.54    109.06 o 
   5   9   4      327.07      127.19    207.24 o 
   6   9   4      710.64      778.35    124.18 o 
   7   9   4        2.32        2.87    119.27 o 
   8   9   4      164.70       39.92    169.16 o 
  -8  10   4      390.79      499.50    150.56 o 
  -7  10   4      468.17      455.21    127.53 o 
  -6  10   4      164.93      209.33     78.43 o 
  -5  10   4       55.59       50.72    104.50 o 
  -4  10   4      262.85      410.09     84.92 o 
  -3  10   4      757.24      845.05    130.19 o 
  -2  10   4       23.61       36.54     87.10 o 
  -1  10   4        1.68      -12.58     99.28 o 
   0  10   4       15.79      -22.12    103.54 o 
   1  10   4      503.94      511.83    108.89 o 
   2  10   4       22.18        9.94    177.13 o 
   3  10   4      242.86      344.94    123.46 o 
   4  10   4        0.73      -49.48    110.22 o 
   5  10   4       52.29     -111.76    170.93 o 
   6  10   4       24.17      -76.33    124.50 o 
  -3  11   4       89.11      -31.00     87.67 o 
  -2  11   4      206.14      198.38    132.84 o 
  -1  11   4      106.60      306.43    138.16 o 
   0  11   4       64.40        3.54    141.70 o 
   1  11   4       89.12      267.46    134.62 o 
 -18   1   5        4.63      -31.13    100.96 o 
 -17   1   5      116.26       94.49     63.07 o 
 -16   1   5      107.30       81.12     47.58 o 
 -15   1   5       19.55       20.68     40.23 o 
 -14   1   5     1214.49     1227.76     66.04 o 
 -13   1   5        4.97      -13.65     31.58 o 
 -12   1   5      112.07      129.70     32.12 o 
 -11   1   5      262.08      203.58     28.99 o 
 -10   1   5     1436.31     1438.36     45.92 o 
  -9   1   5      290.98      308.21     27.19 o 
  -8   1   5     6515.76     6474.28    109.59 o 
  -7   1   5      497.94      445.48     24.04 o 
  -6   1   5     5689.39     6254.40    120.83 o 
  -5   1   5     4685.60     5060.03     99.03 o 
  -4   1   5    53762.46    56755.96   1054.01 o 
  -3   1   5     2803.10     3452.29     79.52 o 
  -2   1   5     7729.41     8139.44    139.57 o 
  -1   1   5    15910.92    18337.32    320.09 o 
   0   1   5    36351.87    37941.52    844.44 o 
   1   1   5    28886.31    30519.21    728.12 o 
   2   1   5     2018.21     1829.88     35.69 o 
   3   1   5    17854.37    17199.83    270.91 o 
   4   1   5     1878.67     1727.85     36.35 o 
   5   1   5     3734.17     3490.79     55.82 o 
   6   1   5     1818.70     1899.04     47.00 o 
   7   1   5     8372.04     8425.02    132.02 o 
   8   1   5      162.71      193.53     29.93 o 
   9   1   5       13.68        4.59     35.85 o 
  10   1   5     1136.37     1274.48     77.85 o 
  11   1   5     3258.72     3526.41    213.80 o 
  12   1   5       10.95      -24.30     63.76 o 
  13   1   5        8.68       10.10     60.95 o 
  14   1   5      675.76      849.38     79.10 o 
  15   1   5      269.26      239.12    123.99 o 
 -18   2   5        0.50      -29.21     88.27 o 
 -17   2   5       78.58       68.72     86.69 o 
 -16   2   5      178.94      220.04     80.38 o 
 -15   2   5      318.05      422.21     54.30 o 
 -14   2   5      418.15      366.22     46.45 o 
 -13   2   5      162.72      190.48     42.85 o 
 -12   2   5      136.66      159.46     32.60 o 
 -11   2   5     3874.97     3632.23     79.16 o 
 -10   2   5        4.04       15.42     21.48 o 
  -9   2   5       24.58       34.29     23.78 o 
  -8   2   5      478.88      433.86     26.59 o 
  -7   2   5    16532.71    16015.05    252.77 o 
  -6   2   5      236.57      284.55     19.73 o 
  -5   2   5     3697.41     3535.41     64.51 o 
  -4   2   5     8124.45     9153.01    181.01 o 
  -3   2   5    33973.49    34696.34    520.73 o 
  -2   2   5      741.17      770.32     19.62 o 
  -1   2   5     6437.52     6272.42    101.01 o 
   0   2   5    21199.24    22267.69    338.11 o 
   1   2   5    27930.28    26995.15    674.12 o 
   2   2   5     1376.30     1455.01     46.20 o 
   3   2   5     6885.68     6455.63    146.27 o 
   4   2   5    12639.22    11786.94    226.29 o 
   5   2   5     8045.01     7693.98    137.89 o 
   6   2   5      687.51      660.65     60.85 o 
   7   2   5      609.19      559.87     41.46 o 
   8   2   5     4055.49     3902.64    110.09 o 
   9   2   5     2342.80     2364.02    120.16 o 
  10   2   5      590.87      465.17     56.82 o 
  11   2   5       45.42       62.15     55.60 o 
  12   2   5       46.54       -1.12     57.04 o 
  13   2   5       27.61       24.32     66.68 o 
  14   2   5       31.22       76.85     89.86 o 
  15   2   5       87.11       20.91    164.73 o 
 -18   3   5       29.42      112.31    216.09 o 
 -17   3   5       17.28       38.96    149.67 o 
 -16   3   5      245.98      154.51    103.62 o 
 -15   3   5      686.16      694.75     66.48 o 
 -14   3   5       61.05       52.31     41.43 o 
 -13   3   5      232.73      306.52     40.08 o 
 -12   3   5     1443.01     1623.08     70.56 o 
 -11   3   5     8430.14     7968.39    213.88 o 
 -10   3   5        1.59       25.39     29.03 o 
  -9   3   5      509.93      523.30     32.98 o 
  -8   3   5        0.57        8.07     23.45 o 
  -7   3   5    13649.27    14202.76    264.94 o 
  -6   3   5     1954.78     2230.67     58.50 o 
  -5   3   5        0.86       57.00     20.76 o 
  -4   3   5      517.92      601.93     27.88 o 
  -3   3   5      487.31      575.69     43.46 o 
  -2   3   5     2667.67     2738.79     53.33 o 
  -1   3   5    10793.01    11326.05    178.58 o 
   0   3   5     1316.50     1531.81     38.02 o 
   1   3   5       36.35       67.03     18.53 o 
   2   3   5     3639.46     3717.34    129.96 o 
   3   3   5     6597.59     6501.93    137.79 o 
   4   3   5     3797.08     3401.16    162.74 o 
   5   3   5       52.04       -7.50     32.57 o 
   6   3   5     1731.32     1602.03     62.81 o 
   7   3   5     5907.45     5870.97    247.81 o 
   8   3   5     5133.30     4815.82    225.24 o 
   9   3   5     2738.71     2799.64    144.19 o 
  10   3   5       26.31       18.96     64.17 o 
  11   3   5      957.71     1012.72    118.26 o 
  12   3   5     1682.03     1879.54    179.47 o 
  13   3   5      578.83      746.41     98.59 o 
  14   3   5       32.04        1.76     96.29 o 
 -17   4   5      168.39      134.98     89.85 o 
 -16   4   5      264.73      287.22     72.95 o 
 -15   4   5      165.36       93.18     61.21 o 
 -14   4   5      154.71      220.05     61.46 o 
 -13   4   5      467.69      441.78     51.09 o 
 -12   4   5     2480.91     2373.65     74.20 o 
 -11   4   5      347.12      289.01     43.80 o 
 -10   4   5     1008.98     1036.69     50.51 o 
  -9   4   5      727.14      642.09     43.56 o 
  -8   4   5     1828.02     1832.84     63.30 o 
  -7   4   5      263.46      352.03     35.24 o 
  -6   4   5     3779.18     3891.27     91.36 o 
  -5   4   5      203.61      219.80     29.83 o 
  -4   4   5      181.69      191.02     25.02 o 
  -3   4   5     1893.31     2007.92     62.38 o 
  -2   4   5     7268.97     7638.38    116.74 o 
  -1   4   5     2097.02     2081.32     44.00 o 
   0   4   5     3215.92     2939.18    104.82 o 
   1   4   5       31.34       32.01     23.20 o 
   2   4   5     8604.32     8694.60    239.55 o 
   3   4   5       42.07      -26.39     34.12 o 
   4   4   5     7315.52     6690.33    155.79 o 
   5   4   5     1329.44     1323.32     63.50 o 
   6   4   5    10758.96     9674.04    253.69 o 
   7   4   5     1123.87     1106.94    164.47 o 
   8   4   5      980.19      912.45     76.88 o 
   9   4   5      854.46      813.38     67.84 o 
  10   4   5     1667.81     1799.29    169.67 o 
  11   4   5     1524.28     1623.16    133.20 o 
  12   4   5      216.97      252.19     96.53 o 
  13   4   5      140.21      171.06     97.47 o 
  14   4   5      254.22      404.33    107.76 o 
 -16   5   5       87.84      123.25     82.22 o 
 -15   5   5       11.45      -30.24     73.50 o 
 -14   5   5      457.86      411.53    100.06 o 
 -13   5   5      989.40      880.65     70.89 o 
 -12   5   5       66.20       30.65     45.67 o 
 -11   5   5      817.00      696.70     52.46 o 
 -10   5   5      931.52      823.67     54.38 o 
  -9   5   5     3386.55     3329.62     93.48 o 
  -8   5   5     1478.39     1388.27     56.81 o 
  -7   5   5       14.10       21.06     37.21 o 
  -6   5   5     1943.53     1939.54     68.47 o 
  -5   5   5     3872.46     3816.29     83.17 o 
  -4   5   5     8171.05     8226.59    148.24 o 
  -3   5   5      953.94      964.74     84.45 o 
  -2   5   5     2601.61     2815.60     68.94 o 
  -1   5   5     3926.57     3914.39     83.91 o 
   0   5   5     2310.25     2061.02     57.20 o 
   1   5   5     1957.09     1927.11     56.50 o 
   2   5   5     1487.18     1571.91     65.96 o 
   3   5   5     2957.55     2792.59    136.77 o 
   4   5   5     1032.59      914.01     55.65 o 
   5   5   5     1031.38      953.20     59.47 o 
   6   5   5     1128.80     1054.71     82.06 o 
   7   5   5     1361.36     1373.82    108.80 o 
   8   5   5       69.08      122.68     67.33 o 
   9   5   5       37.90       39.98     56.67 o 
  10   5   5      105.59       62.98     59.44 o 
  11   5   5      443.28      576.88    103.25 o 
  12   5   5       71.16      214.43     79.05 o 
  13   5   5       31.37      114.30    105.50 o 
 -16   6   5      263.47       14.17    145.24 o 
 -15   6   5       73.38      -70.15     92.52 o 
 -14   6   5        0.30       36.92     72.73 o 
 -13   6   5      273.52      179.11     90.63 o 
 -12   6   5      990.06     1042.29     99.58 o 
 -11   6   5        0.86      -39.57     47.72 o 
 -10   6   5       47.44      -55.04     82.28 o 
  -9   6   5     2568.12     2268.92     83.21 o 
  -8   6   5     3267.13     3373.87    100.94 o 
  -7   6   5     1216.71     1274.07     58.29 o 
  -6   6   5     1439.30     1274.19     52.60 o 
  -5   6   5    10463.28    10144.14    239.33 o 
  -4   6   5      162.63      175.16     36.40 o 
  -3   6   5     1407.96     1456.89     53.31 o 
  -2   6   5     2490.97     2582.62     86.45 o 
  -1   6   5    10375.45    10139.74    262.15 o 
   0   6   5      884.56      942.18     54.94 o 
   1   6   5     1187.46     1172.98     59.61 o 
   2   6   5     2232.53     2227.25     83.56 o 
   3   6   5     3798.79     3538.58    108.55 o 
   4   6   5      929.98      901.72     64.37 o 
   5   6   5       82.24       87.86     54.43 o 
   6   6   5        1.87       32.64     64.47 o 
   7   6   5       45.45       71.84     59.88 o 
   8   6   5       14.60      -29.61     82.78 o 
   9   6   5       41.42      -63.63     63.63 o 
  10   6   5       46.60      110.01    106.83 o 
  11   6   5       48.90       13.75    113.04 o 
  12   6   5       21.25       89.45     86.19 o 
 -14   7   5       46.02       31.01    110.91 o 
 -13   7   5      166.66      177.13    191.30 o 
 -12   7   5      209.35       15.22    234.69 o 
 -11   7   5        5.51      -88.49     88.49 o 
 -10   7   5        8.08       -2.12     54.04 o 
  -9   7   5      753.40      888.46     91.83 o 
  -8   7   5     1293.95     1248.48     61.27 o 
  -7   7   5      360.96      329.26     48.84 o 
  -6   7   5      235.37      183.44     49.60 o 
  -5   7   5     1267.76     1248.81     64.68 o 
  -4   7   5     1582.12     1513.85    104.31 o 
  -3   7   5     1040.91     1034.26     60.54 o 
  -2   7   5      900.17      867.59    110.14 o 
  -1   7   5      688.49      817.51    108.77 o 
   0   7   5      971.89      909.69     63.91 o 
   1   7   5      249.54      346.04     80.77 o 
   2   7   5      146.24      232.38     83.12 o 
   3   7   5       59.33      127.70    193.07 o 
   4   7   5      802.29      834.17    142.59 o 
   5   7   5      202.41       91.50     94.42 o 
   6   7   5      102.96      232.74     80.83 o 
   7   7   5        0.27      -56.53     91.39 o 
   8   7   5       33.77       20.51     84.16 o 
   9   7   5       94.92       64.96    124.55 o 
  10   7   5       90.87      182.02    142.46 o 
  11   7   5        0.22      -31.79     85.59 o 
 -13   8   5        0.16      -70.66    103.86 o 
 -12   8   5      184.45      247.95    104.18 o 
 -11   8   5       81.35        6.17    122.22 o 
 -10   8   5      444.36      392.39     95.34 o 
  -9   8   5       14.64      -29.53     61.21 o 
  -8   8   5     1048.30     1040.32     64.52 o 
  -7   8   5      961.50     1033.44     64.66 o 
  -6   8   5       19.00      -50.92     50.92 o 
  -5   8   5      770.90      769.80     64.15 o 
  -4   8   5       14.06       25.08     57.06 o 
  -3   8   5      202.50      222.26     56.33 o 
  -2   8   5       13.75      -21.64     52.04 o 
  -1   8   5      248.04      249.10     62.94 o 
   0   8   5      529.73      669.56     97.59 o 
   1   8   5       81.46      110.12     83.13 o 
   2   8   5       67.13      -20.76     83.37 o 
   3   8   5       33.93       27.82     89.53 o 
   4   8   5      946.71     1073.52    198.38 o 
   5   8   5      188.06      133.69    157.64 o 
   6   8   5      104.12       29.99    100.72 o 
   7   8   5      192.66      208.48    147.01 o 
   8   8   5      191.33      176.60    151.44 o 
   9   8   5      101.29       45.22    113.33 o 
  10   8   5      264.57      128.07    121.86 o 
 -11   9   5      372.93      538.58    124.26 o 
 -10   9   5        1.98      118.14    111.82 o 
  -9   9   5      551.35      604.73    105.49 o 
  -8   9   5      548.31      687.26     82.21 o 
  -7   9   5        4.29      -48.18     73.16 o 
  -6   9   5       20.43        1.21     73.57 o 
  -5   9   5      248.46      279.42     67.32 o 
  -4   9   5     1132.08     1053.98    147.81 o 
  -3   9   5       71.28       89.22     86.58 o 
  -2   9   5      384.45      351.34     72.17 o 
  -1   9   5      120.32       10.02     90.44 o 
   0   9   5      616.04      701.26    216.98 o 
   1   9   5       66.11      107.23     92.81 o 
   2   9   5      471.09      382.95    113.37 o 
   3   9   5       44.37      -77.59    110.07 o 
   4   9   5       61.99      -29.67    104.80 o 
   5   9   5      282.99      406.65    116.12 o 
   6   9   5      158.69      -80.33    226.72 o 
   7   9   5      269.73      358.33    122.02 o 
   8   9   5        8.23       11.63    123.42 o 
  -8  10   5       11.69      253.29    141.70 o 
  -7  10   5        0.30      -39.95     80.00 o 
  -6  10   5      282.46      336.21     85.99 o 
  -5  10   5       80.14      -25.66     80.95 o 
  -4  10   5      175.59      163.30    141.70 o 
  -3  10   5        9.53       47.86     71.96 o 
  -2  10   5      163.76      149.11    123.99 o 
  -1  10   5      112.81       38.78    103.86 o 
   0  10   5      137.51      274.77    113.70 o 
   1  10   5       10.22     -110.75    110.75 o 
   2  10   5       90.88      123.72    119.27 o 
   3  10   5      112.09       61.88    124.18 o 
   4  10   5      181.73      367.64    127.68 o 
   5  10   5       96.79       33.65    243.55 o 
 -18   0   6       20.74      -55.26     79.48 o 
 -17   0   6      804.69      767.12     82.10 o 
 -16   0   6      256.76      122.78     68.91 o 
 -15   0   6        2.71       44.01     60.41 o 
 -14   0   6      261.35      255.72     52.09 o 
 -13   0   6     1289.02     1401.30     72.76 o 
 -12   0   6     4935.91     4947.73    142.14 o 
 -11   0   6     1986.18     2041.69     92.99 o 
 -10   0   6       54.35       46.88     34.05 o 
  -9   0   6    25326.08    24852.66    568.04 o 
  -8   0   6    27505.51    27701.82    628.80 o 
  -7   0   6    28906.94    31009.52    913.97 o 
  -6   0   6      171.47      281.63     33.65 o 
  -5   0   6     2851.67     2956.24    104.50 o 
  -4   0   6     1178.98     1020.25     47.82 o 
  -3   0   6    19968.24    21168.38    623.48 o 
  -2   0   6     1453.47     2013.93     72.62 o 
  -1   0   6      276.71      410.93     26.57 o 
   0   0   6     5619.07     6247.82    149.38 o 
   1   0   6    37016.54    38979.54    873.73 o 
   2   0   6     2517.52     2971.71     66.02 o 
   3   0   6     4104.53     4195.23     89.13 o 
   4   0   6    19506.96    19121.35    432.23 o 
   5   0   6    11095.27    11022.99    269.18 o 
   6   0   6     1320.64     1284.46    109.87 o 
   7   0   6     8021.48     8577.63    219.60 o 
   8   0   6     3374.29     3149.19    205.47 o 
   9   0   6      127.69       71.64     59.58 o 
  10   0   6     1203.78     1152.08     81.28 o 
  11   0   6     7007.74     7866.18    285.17 o 
  12   0   6       47.68      196.61     97.42 o 
  13   0   6      152.30      214.32    106.28 o 
  14   0   6     1295.46     1190.29    139.93 o 
  15   0   6      521.94      719.13    143.47 o 
 -18   1   6      124.44      156.57     84.83 o 
 -17   1   6       77.45      273.48     62.79 o 
 -16   1   6       21.53       17.56     53.43 o 
 -15   1   6      138.22       96.80     47.54 o 
 -14   1   6      113.71      115.59     43.12 o 
 -13   1   6     1043.31     1094.23     97.37 o 
 -12   1   6      868.01      930.74     46.49 o 
 -11   1   6      355.84      363.13     34.66 o 
 -10   1   6     2922.18     2814.73     73.09 o 
  -9   1   6     4222.77     4255.85     93.23 o 
  -8   1   6      303.09      328.91     26.43 o 
  -7   1   6      474.09      506.80     26.25 o 
  -6   1   6     5405.21     5437.92    108.07 o 
  -5   1   6    13722.41    14919.06    271.83 o 
  -4   1   6        2.41        4.92     16.87 o 
  -3   1   6      594.22      722.44     23.76 o 
  -2   1   6    18460.32    19380.89    364.82 o 
  -1   1   6     2035.11     2056.98     39.70 o 
   0   1   6      292.13      334.85     13.79 o 
   1   1   6       86.17      121.47     11.77 o 
   2   1   6     5697.94     5777.44     89.60 o 
   3   1   6       40.83       41.13     11.83 o 
   4   1   6      132.45      131.21     12.92 o 
   5   1   6       19.46       85.19     36.15 o 
   6   1   6     1800.58     1738.48     47.44 o 
   7   1   6        0.39       54.89     27.66 o 
   8   1   6      796.19      949.98     46.79 o 
   9   1   6       16.32        6.07     46.51 o 
  10   1   6     1017.34     1159.17    144.27 o 
  11   1   6       12.09      -27.37     56.40 o 
  12   1   6      102.35      180.31     65.05 o 
  13   1   6        0.58       59.26     68.21 o 
  14   1   6      359.34      592.01    158.53 o 
 -18   2   6      321.91      306.22     94.44 o 
 -17   2   6       42.64      163.72     85.02 o 
 -16   2   6      125.35      109.20     73.33 o 
 -15   2   6      362.03      408.08     59.12 o 
 -14   2   6      463.59      415.12     51.92 o 
 -13   2   6      546.54      504.81     47.45 o 
 -12   2   6      238.20      247.45     60.00 o 
 -11   2   6       21.07       86.77     33.80 o 
 -10   2   6      526.51      486.07     32.22 o 
  -9   2   6     1346.62     1420.54     43.21 o 
  -8   2   6     3608.06     3750.95     73.38 o 
  -7   2   6      886.15      877.90     31.77 o 
  -6   2   6       35.14       82.98     19.06 o 
  -5   2   6    10721.15    11293.67    180.52 o 
  -4   2   6     1290.69     1432.77     29.66 o 
  -3   2   6     1391.64     1447.64     35.60 o 
  -2   2   6      389.76      462.99     18.13 o 
  -1   2   6    22129.13    22193.86    336.70 o 
   0   2   6    20317.73    21195.59    342.40 o 
   1   2   6     3956.61     4043.22     71.83 o 
   2   2   6      619.93      717.93     26.08 o 
   3   2   6     9327.46     8793.80    255.80 o 
   4   2   6    26694.46    25350.75    587.25 o 
   5   2   6      872.78      842.10     56.12 o 
   6   2   6      832.78      756.29     47.68 o 
   7   2   6       87.02      156.65     35.95 o 
   8   2   6     6520.21     6297.69    239.81 o 
   9   2   6      166.08      145.71     51.48 o 
  10   2   6      392.49      459.84     57.36 o 
  11   2   6       54.72       47.38     59.96 o 
  12   2   6       47.17       12.27     77.21 o 
  13   2   6       95.46       73.74     72.33 o 
  14   2   6       11.78     -149.67    149.67 o 
 -18   3   6      157.88      197.58    105.09 o 
 -17   3   6      335.41      324.02     87.20 o 
 -16   3   6      622.57      712.54    119.56 o 
 -15   3   6        2.00       13.24     53.03 o 
 -14   3   6       29.54       22.86     49.34 o 
 -13   3   6       64.12       17.79     38.25 o 
 -12   3   6     1050.98     1071.35     42.71 o 
 -11   3   6       91.38       96.07     33.73 o 
 -10   3   6      254.63      268.00     32.61 o 
  -9   3   6     1402.46     1479.62     49.85 o 
  -8   3   6      611.25      635.64     39.37 o 
  -7   3   6      820.89      870.13     37.84 o 
  -6   3   6      501.67      501.66     26.35 o 
  -5   3   6       20.66       10.33     18.24 o 
  -4   3   6      959.43      945.01     26.13 o 
  -3   3   6     5855.92     6182.83     86.07 o 
  -2   3   6     1041.05     1139.53     26.49 o 
  -1   3   6     5620.30     5664.98    133.68 o 
   0   3   6     3854.94     3834.28    144.05 o 
   1   3   6    11425.19    11357.55    203.25 o 
   2   3   6      793.08      891.90     89.25 o 
   3   3   6     4822.35     4421.87    113.79 o 
   4   3   6      281.28      227.32     38.13 o 
   5   3   6     4509.88     4196.84    106.66 o 
   6   3   6       14.60      -26.99     40.41 o 
   7   3   6     4702.60     4404.81    115.17 o 
   8   3   6     1007.02      983.61     51.98 o 
   9   3   6       18.64        1.92     46.53 o 
  10   3   6       80.91      141.01     56.35 o 
  11   3   6     1117.05     1181.04     78.70 o 
  12   3   6      540.04      569.82     76.10 o 
  13   3   6        5.59      -45.98     72.41 o 
  14   3   6      172.61      197.52    105.27 o 
 -17   4   6      215.52      344.08    103.62 o 
 -16   4   6      321.73      424.50     74.32 o 
 -15   4   6      296.02      299.22     65.91 o 
 -14   4   6     1095.59     1143.90     58.62 o 
 -13   4   6      348.42      387.41     45.87 o 
 -12   4   6      783.84      719.43     46.95 o 
 -11   4   6     1092.95     1159.03     48.01 o 
 -10   4   6      776.92      757.99     42.72 o 
  -9   4   6     1058.18     1071.56     44.71 o 
  -8   4   6     2748.26     2592.41     74.75 o 
  -7   4   6      531.80      646.35     68.92 o 
  -6   4   6     3892.80     3891.67     90.03 o 
  -5   4   6     4095.91     4186.22     95.13 o 
  -4   4   6     1807.12     1887.41     50.97 o 
  -3   4   6      345.36      357.50     22.52 o 
  -2   4   6     5781.47     6009.43     94.71 o 
  -1   4   6     9402.41     9510.09    159.64 o 
   0   4   6       40.45       44.58     22.91 o 
   1   4   6     1881.02     1857.71     69.54 o 
   2   4   6      694.83      701.99     26.63 o 
   3   4   6     2214.34     2090.33     71.02 o 
   4   4   6       17.95      -36.93     36.93 o 
   5   4   6      109.37      118.77     44.22 o 
   6   4   6     2303.79     2261.60     83.19 o 
   7   4   6      612.83      473.29     94.02 o 
   8   4   6     1526.87     1337.96    103.38 o 
   9   4   6      243.16      162.12     62.88 o 
  10   4   6      206.66      313.56     55.66 o 
  11   4   6      113.98       64.97     66.67 o 
  12   4   6       98.49      113.23     71.92 o 
  13   4   6       40.48      133.79    138.16 o 
 -16   5   6       32.63      -60.01     75.17 o 
 -15   5   6      433.62      521.39    141.68 o 
 -14   5   6      709.38      594.21     71.65 o 
 -13   5   6       37.00      -30.54     46.27 o 
 -12   5   6      445.33      404.18     46.72 o 
 -11   5   6     1191.33     1175.88     54.11 o 
 -10   5   6       34.19        6.63     44.15 o 
  -9   5   6      215.17      194.21     44.03 o 
  -8   5   6     4636.75     4396.81    130.13 o 
  -7   5   6     2232.13     2305.64    117.03 o 
  -6   5   6      177.08      151.24     35.70 o 
  -5   5   6       45.61      111.00     30.96 o 
  -4   5   6    13449.82    13680.21    232.61 o 
  -3   5   6      323.33      344.78     30.75 o 
  -2   5   6     3281.27     3171.59     62.94 o 
  -1   5   6     1357.09     1157.81     41.88 o 
   0   5   6     8962.24     8523.08    255.92 o 
   1   5   6      877.10      858.66     49.85 o 
   2   5   6     2399.26     2144.14     74.47 o 
   3   5   6     7417.68     6760.44    165.21 o 
   4   5   6     2163.17     1924.73     74.68 o 
   5   5   6      322.61      280.68     63.23 o 
   6   5   6     1138.09      964.13     65.71 o 
   7   5   6     2768.83     2719.69    101.13 o 
   8   5   6       28.08      -56.07     56.07 o 
   9   5   6       53.13      -54.20     58.50 o 
  10   5   6       17.05       70.07     68.67 o 
  11   5   6      566.97      622.83     68.72 o 
  12   5   6      116.97      205.29    100.21 o 
  13   5   6      133.68     -100.85    100.85 o 
 -16   6   6       18.87      -84.32     84.32 o 
 -15   6   6       99.01       20.49     76.46 o 
 -14   6   6       40.94        9.81    117.51 o 
 -13   6   6      116.32       75.68     79.86 o 
 -12   6   6      161.89      146.47     55.86 o 
 -11   6   6      357.83      347.81     56.31 o 
 -10   6   6        7.74       40.44     50.94 o 
  -9   6   6     1246.17     1293.55     99.49 o 
  -8   6   6      334.64      329.59     48.53 o 
  -7   6   6     1228.02     1314.39     55.76 o 
  -6   6   6        2.81       30.82     42.39 o 
  -5   6   6      925.92      962.77     63.40 o 
  -4   6   6     1692.32     1650.25     58.99 o 
  -3   6   6      929.50      968.41     66.27 o 
  -2   6   6       12.82      -41.30     41.30 o 
  -1   6   6      520.85      628.34     50.57 o 
   0   6   6     1395.88     1539.78     56.00 o 
   1   6   6      738.35      791.74     63.88 o 
   2   6   6      112.81      179.59     51.16 o 
   3   6   6      630.65      633.23     70.35 o 
   4   6   6      841.49      796.81     63.62 o 
   5   6   6       28.74       35.95     81.95 o 
   6   6   6      239.45      236.18     62.32 o 
   7   6   6      346.62      338.07     81.35 o 
   8   6   6      579.15      513.92    108.07 o 
   9   6   6       22.52       49.92     68.97 o 
  10   6   6      125.64      221.22     80.01 o 
  11   6   6       17.54      -15.03    134.23 o 
  12   6   6      160.55      344.60    102.54 o 
 -14   7   6      109.91       69.81    104.20 o 
 -13   7   6       49.90      -92.63     95.32 o 
 -12   7   6      647.92      508.87    102.77 o 
 -11   7   6     3698.21     3703.90    122.45 o 
 -10   7   6      932.56     1001.98    156.43 o 
  -9   7   6      457.49      422.66     53.84 o 
  -8   7   6     1331.69     1273.73     61.48 o 
  -7   7   6     5384.77     5156.21    238.55 o 
  -6   7   6      882.53     1002.19     54.72 o 
  -5   7   6      232.53      225.28     53.72 o 
  -4   7   6     2723.03     2787.00     93.59 o 
  -3   7   6     2289.60     2195.18     87.90 o 
  -2   7   6      669.91      718.28     60.04 o 
  -1   7   6       24.09      -54.67     54.67 o 
   0   7   6     5980.31     5810.39    215.21 o 
   1   7   6      462.82      591.54     82.23 o 
   2   7   6       25.91      -26.61     76.97 o 
   3   7   6      122.87       95.93     58.31 o 
   4   7   6      337.81      311.00     76.16 o 
   5   7   6      278.50      235.87     67.02 o 
   6   7   6      533.29      499.40     73.75 o 
   7   7   6       97.48      144.31     69.98 o 
   8   7   6       92.03      133.31     81.06 o 
   9   7   6      388.03      331.92     86.58 o 
  10   7   6      163.34      310.52     84.99 o 
 -13   8   6       30.52      -75.24    261.26 o 
 -12   8   6      461.47      594.28    109.11 o 
 -11   8   6      414.45      162.99    173.58 o 
 -10   8   6        2.00      -42.74     63.77 o 
  -9   8   6     1120.80     1149.69     97.41 o 
  -8   8   6      525.64      524.09     59.32 o 
  -7   8   6     1174.61     1164.67     74.32 o 
  -6   8   6       51.91      -30.51     86.10 o 
  -5   8   6      535.35      536.55     64.58 o 
  -4   8   6     1900.48     1952.24    219.67 o 
  -3   8   6     1790.62     1915.78     85.49 o 
  -2   8   6      198.51      197.76     62.20 o 
  -1   8   6      125.48      -53.74    182.44 o 
   0   8   6      864.25      999.97    101.84 o 
   1   8   6      575.63      641.85     97.37 o 
   2   8   6      316.41      158.31     91.13 o 
   3   8   6       41.95      -27.13     93.84 o 
   4   8   6      215.11      170.67    109.65 o 
   5   8   6      209.62      296.92    103.76 o 
   6   8   6      374.75      488.45    154.10 o 
   7   8   6       52.79      170.95    120.58 o 
   8   8   6      112.59       37.52    162.07 o 
   9   8   6      177.82      234.05    118.12 o 
 -11   9   6       37.72        8.17    129.30 o 
 -10   9   6        8.91      -76.23     97.94 o 
  -9   9   6      131.40       22.22     80.38 o 
  -8   9   6      136.84      159.14     80.00 o 
  -7   9   6      164.90      148.47     65.77 o 
  -6   9   6      127.45       98.16     68.65 o 
  -5   9   6      369.69      370.74     68.43 o 
  -4   9   6      127.19      172.43     67.67 o 
  -3   9   6      485.79      534.92     72.40 o 
  -2   9   6      409.88      311.98    125.76 o 
  -1   9   6      669.57      689.86    188.64 o 
   0   9   6      266.86      207.97     94.68 o 
   1   9   6     2079.53     2291.42    147.09 o 
   2   9   6      626.67      547.94    107.80 o 
   3   9   6     1403.03     1404.78    140.24 o 
   4   9   6        2.40      -69.36    108.23 o 
   5   9   6      859.36     1011.67    153.21 o 
   6   9   6      128.81       66.84    160.30 o 
   7   9   6      496.52      700.15    140.47 o 
  -8  10   6       50.13        0.41     86.81 o 
  -7  10   6        1.06      -27.66     82.44 o 
  -6  10   6       83.12      114.91     84.20 o 
  -5  10   6      408.89      364.61     81.95 o 
  -4  10   6      238.96      276.77     77.52 o 
  -3  10   6        7.92      -49.22     97.65 o 
  -2  10   6        6.17      -90.89     90.89 o 
  -1  10   6     1044.10     1202.90    190.41 o 
   0  10   6      917.75     1069.68    121.73 o 
   1  10   6      139.06      169.90    120.15 o 
   2  10   6        1.06       28.92    122.17 o 
   3  10   6      621.74      659.26    129.81 o 
   4  10   6      546.51      492.91    137.61 o 
 -18   1   7       31.21       93.05     65.34 o 
 -17   1   7       70.00      104.99     58.45 o 
 -16   1   7      100.23      164.06     55.39 o 
 -15   1   7     1483.31     1437.24     67.88 o 
 -14   1   7      239.84      165.11     45.56 o 
 -13   1   7      826.17      895.79     50.38 o 
 -12   1   7     1435.34     1457.75     58.99 o 
 -11   1   7     5011.23     4735.59    106.52 o 
 -10   1   7      625.59      713.27     38.98 o 
  -9   1   7    14077.82    14988.76    238.22 o 
  -8   1   7     1699.24     1809.15     51.07 o 
  -7   1   7     2530.67     2501.70     61.40 o 
  -6   1   7     4615.24     5800.94    132.13 o 
  -5   1   7    16738.81    18373.52    387.01 o 
  -4   1   7     4374.02     4853.38    112.09 o 
  -3   1   7     7838.60     8108.05    141.58 o 
  -2   1   7     2948.95     3289.01     63.72 o 
  -1   1   7      319.17      376.85     18.27 o 
   0   1   7     7131.00     7823.78    115.27 o 
   1   1   7     3172.15     3723.31     61.26 o 
   2   1   7     8070.88     8262.36    124.07 o 
   3   1   7    12568.88    12272.21    295.53 o 
   4   1   7      692.20      671.95     64.89 o 
   5   1   7     1697.42     1561.27     46.38 o 
   6   1   7      434.83      596.45     51.94 o 
   7   1   7     5269.05     5251.66    126.13 o 
   8   1   7     1240.15     1365.53    113.11 o 
   9   1   7      117.61      171.76     51.15 o 
  10   1   7      243.99      285.35     55.34 o 
  11   1   7     1116.31     1162.77     76.16 o 
  12   1   7      877.06      942.20     89.39 o 
  13   1   7      178.72      163.84     82.03 o 
  14   1   7      186.12      268.65     91.90 o 
 -18   2   7       32.84      -85.64     89.65 o 
 -17   2   7        3.33      -17.25     71.70 o 
 -16   2   7      738.81      733.13     62.24 o 
 -15   2   7     2522.40     2361.82     85.37 o 
 -14   2   7      357.95      420.22     75.25 o 
 -13   2   7       29.56       63.03     41.04 o 
 -12   2   7     3630.72     3440.81     91.40 o 
 -11   2   7     2076.58     1957.16     64.68 o 
 -10   2   7      308.61      270.42     32.32 o 
  -9   2   7      504.81      517.01     33.64 o 
  -8   2   7     6053.37     6032.31    124.36 o 
  -7   2   7     3247.40     3273.16     75.99 o 
  -6   2   7        1.79      -20.17     20.17 o 
  -5   2   7     1052.86     1132.36     29.61 o 
  -4   2   7     1681.23     1642.04     40.74 o 
  -3   2   7     2720.75     2865.78     63.01 o 
  -2   2   7        2.45        9.35     14.58 o 
  -1   2   7       80.96       59.40     16.38 o 
   0   2   7        0.07      -13.06     13.06 o 
   1   2   7     5204.43     5299.32     91.11 o 
   2   2   7       65.38       66.89     19.94 o 
   3   2   7      294.08      294.57     29.56 o 
   4   2   7     1330.29     1269.11     71.18 o 
   5   2   7     3685.47     3756.18    104.53 o 
   6   2   7      194.57      216.79     35.44 o 
   7   2   7     1647.74     1648.17     71.58 o 
   8   2   7      686.72      632.03     55.49 o 
   9   2   7      550.54      737.62     63.41 o 
  10   2   7        4.70      -56.94     56.94 o 
  11   2   7     1093.71     1023.91     91.40 o 
  12   2   7       90.43      169.60     70.30 o 
  13   2   7       77.10      165.37     77.59 o 
  14   2   7       28.69      126.49     95.07 o 
 -18   3   7       63.81        4.76    125.76 o 
 -17   3   7        4.07       91.70     86.71 o 
 -16   3   7      184.12      103.17     75.88 o 
 -15   3   7       46.01       61.42     51.77 o 
 -14   3   7       52.88       61.40     48.39 o 
 -13   3   7       17.48       58.33     42.00 o 
 -12   3   7     1685.26     1689.81     66.22 o 
 -11   3   7       94.46       72.71     34.71 o 
 -10   3   7      394.95      397.27     43.35 o 
  -9   3   7      276.27      312.29     30.67 o 
  -8   3   7     9098.64     8778.84    150.15 o 
  -7   3   7      444.56      429.98     31.45 o 
  -6   3   7     3406.36     3439.20     69.11 o 
  -5   3   7     1993.44     2115.46     41.63 o 
  -4   3   7    28307.27    29188.17    394.60 o 
  -3   3   7       35.32       21.95     14.70 o 
  -2   3   7      503.46      527.07     25.08 o 
  -1   3   7      293.31      289.01     20.08 o 
   0   3   7    37951.65    37207.57    647.59 o 
   1   3   7     2216.43     2141.65     72.41 o 
   2   3   7      743.18      812.12     50.72 o 
   3   3   7     1763.71     1699.73     69.14 o 
   4   3   7    12728.02    11645.26    231.39 o 
   5   3   7     3165.07     2976.39     97.95 o 
   6   3   7      250.08      243.14     45.61 o 
   7   3   7      648.43      566.79     86.01 o 
   8   3   7     2196.86     2293.31     84.37 o 
   9   3   7      571.70      546.70     64.46 o 
  10   3   7      143.95      197.59     63.13 o 
  11   3   7      231.65      304.66     67.47 o 
  12   3   7        3.11       18.05     68.26 o 
  13   3   7       15.10      -29.87     76.88 o 
 -17   4   7       52.51      150.76    100.54 o 
 -16   4   7       53.76      -19.06     85.44 o 
 -15   4   7       10.30       40.58     46.09 o 
 -14   4   7        0.77       41.37     45.79 o 
 -13   4   7      453.59      431.44     49.18 o 
 -12   4   7     1441.42     1434.78     57.28 o 
 -11   4   7      590.51      605.88     42.57 o 
 -10   4   7      158.37      162.89     36.86 o 
  -9   4   7     3688.70     3433.20     79.50 o 
  -8   4   7     3870.13     3943.94    118.63 o 
  -7   4   7     5756.78     5536.83    104.51 o 
  -6   4   7     1794.84     1733.30     51.32 o 
  -5   4   7    14244.58    13841.57    224.07 o 
  -4   4   7     1225.80     1328.81     33.77 o 
  -3   4   7     7818.93     7392.43    103.75 o 
  -2   4   7     3016.31     3057.93     52.30 o 
  -1   4   7    14495.04    13916.14    196.63 o 
   0   4   7     1044.22     1021.68     33.11 o 
   1   4   7     5978.72     5882.50    122.76 o 
   2   4   7     1991.33     1777.16     65.02 o 
   3   4   7    10960.10    10052.20    205.94 o 
   4   4   7     5524.42     4914.53    121.66 o 
   5   4   7      474.66      354.82     50.14 o 
   6   4   7       64.40       56.94     47.33 o 
   7   4   7      478.69      374.93     54.61 o 
   8   4   7     1245.31     1098.87    120.08 o 
   9   4   7      160.07      149.05     53.56 o 
  10   4   7        0.71       88.51     65.30 o 
  11   4   7      106.84      165.91     73.34 o 
  12   4   7       50.74      125.28     74.51 o 
  13   4   7       12.86      119.28    104.79 o 
 -16   5   7        8.57      -75.21     77.52 o 
 -15   5   7       19.94      -28.09     69.62 o 
 -14   5   7       61.68      -47.06     49.88 o 
 -13   5   7      987.09     1081.25     58.87 o 
 -12   5   7       19.78       -2.66     44.80 o 
 -11   5   7      547.86      437.07     47.99 o 
 -10   5   7     1297.27     1335.51     57.78 o 
  -9   5   7     2816.05     2721.30     78.49 o 
  -8   5   7       72.41       32.90     52.43 o 
  -7   5   7     2344.86     2172.41     72.66 o 
  -6   5   7     3429.92     3562.50     93.63 o 
  -5   5   7     2973.52     2993.12     72.98 o 
  -4   5   7       43.82       28.38     28.70 o 
  -3   5   7     3366.97     3318.56     64.80 o 
  -2   5   7      755.62      777.33     38.06 o 
  -1   5   7     4476.66     4536.10     91.21 o 
   0   5   7       42.88       65.89     50.37 o 
   1   5   7     1254.42     1253.42     68.32 o 
   2   5   7       29.55       -2.88     40.01 o 
   3   5   7     4470.35     4323.01    150.87 o 
   4   5   7       13.62       -3.43     52.58 o 
   5   5   7      287.39      242.24     54.82 o 
   6   5   7       29.12       36.16     56.00 o 
   7   5   7      805.04      851.36     70.70 o 
   8   5   7      114.38        5.96     74.05 o 
   9   5   7       52.76      119.74     77.91 o 
  10   5   7        9.48        5.99     56.40 o 
  11   5   7       92.11      127.78     73.87 o 
  12   5   7      176.65      212.08    116.90 o 
 -15   6   7       99.45       94.79     79.17 o 
 -14   6   7      871.45      860.85     85.35 o 
 -13   6   7      392.32      444.62     68.52 o 
 -12   6   7      134.16       60.04     65.96 o 
 -11   6   7       83.12       18.15     53.64 o 
 -10   6   7     1818.79     1795.51     75.69 o 
  -9   6   7      186.48      142.27     49.33 o 
  -8   6   7     1206.77     1064.16     59.66 o 
  -7   6   7     3556.45     3508.75    165.38 o 
  -6   6   7     2407.02     2370.16     72.69 o 
  -5   6   7      640.50      635.90     50.37 o 
  -4   6   7      455.27      425.39     61.02 o 
  -3   6   7     4065.97     4049.54    181.71 o 
  -2   6   7     5209.26     5229.98    168.53 o 
  -1   6   7     1539.07     1594.43     57.44 o 
   0   6   7     1241.14     1264.55     63.29 o 
   1   6   7      763.54      784.27     58.80 o 
   2   6   7     3647.14     3329.62    151.22 o 
   3   6   7     1693.84     1583.41     83.89 o 
   4   6   7     4165.96     4049.88    122.88 o 
   5   6   7        3.07       41.03     58.27 o 
   6   6   7     3088.83     2963.04    107.40 o 
   7   6   7       28.93        0.54     65.36 o 
   8   6   7      891.82     1125.79    187.63 o 
   9   6   7      100.46       62.81     74.00 o 
  10   6   7     1571.04     1776.61    210.84 o 
  11   6   7      296.02      365.02    184.21 o 
 -14   7   7        2.93       32.11    102.76 o 
 -13   7   7       71.41       93.98    110.66 o 
 -12   7   7       94.36       35.42     64.54 o 
 -11   7   7      567.69      495.76     68.93 o 
 -10   7   7        2.11      -49.57     49.57 o 
  -9   7   7      177.42      174.77     55.99 o 
  -8   7   7       51.90      -30.29     54.51 o 
  -7   7   7     2068.39     2044.85    119.90 o 
  -6   7   7        3.15       27.12     47.74 o 
  -5   7   7      484.16      596.95     96.45 o 
  -4   7   7       82.01       50.20     53.33 o 
  -3   7   7      475.39      439.27     57.46 o 
  -2   7   7       47.06      -25.92     67.06 o 
  -1   7   7      809.95      748.54     86.39 o 
   0   7   7       92.23      -29.33     77.65 o 
   1   7   7      595.30      559.37     94.32 o 
   2   7   7        8.46      -41.24     60.52 o 
   3   7   7      697.83      770.40     91.87 o 
   4   7   7        0.32       22.95     65.53 o 
   5   7   7      247.19      166.40     69.94 o 
   6   7   7       20.80      -34.93     72.46 o 
   7   7   7      970.89      992.79    101.24 o 
   8   7   7      100.71      -16.91     86.23 o 
   9   7   7       14.89       -0.26     80.01 o 
  10   7   7       72.20       81.73     90.61 o 
 -13   8   7       36.80        8.16    209.01 o 
 -12   8   7      106.53       40.84    244.43 o 
 -11   8   7        3.98      -37.37     67.48 o 
 -10   8   7       20.74      -58.97     58.97 o 
  -9   8   7        0.03      -47.94     51.44 o 
  -8   8   7      349.89      303.72     62.76 o 
  -7   8   7      216.96      188.15     60.70 o 
  -6   8   7       64.12       63.29     58.95 o 
  -5   8   7      204.21      200.47     65.89 o 
  -4   8   7       42.71       36.15     78.73 o 
  -3   8   7      985.55     1056.29    106.61 o 
  -2   8   7       10.82      -38.49     82.23 o 
  -1   8   7     1097.09      988.38     98.43 o 
   0   8   7      386.16      379.40    108.93 o 
   1   8   7      198.30      375.51    102.88 o 
   2   8   7       44.12       -5.94     88.12 o 
   3   8   7      695.52      654.56    196.61 o 
   4   8   7      435.40      583.57    158.53 o 
   5   8   7       47.22     -114.95    114.95 o 
   6   8   7       24.57     -115.45    118.60 o 
   7   8   7       28.14       47.06     81.51 o 
   8   8   7       47.20       13.83    177.77 o 
 -11   9   7      111.91       69.08    141.70 o 
 -10   9   7       47.80        6.39    199.27 o 
  -9   9   7      124.54       21.11     83.37 o 
  -8   9   7       41.53       56.18     70.43 o 
  -7   9   7      449.62      529.80     73.01 o 
  -6   9   7       30.44       -8.90     68.86 o 
  -5   9   7      200.63      297.49     71.18 o 
  -4   9   7      415.73      303.21     71.32 o 
  -3   9   7       24.68      -27.80    131.96 o 
  -2   9   7       17.24      -30.11     95.34 o 
  -1   9   7      207.76      252.39     96.16 o 
   0   9   7      280.75      416.79    102.19 o 
   1   9   7       61.55       35.04    103.40 o 
   2   9   7       22.75        1.20    114.34 o 
   3   9   7      413.62      683.22    122.03 o 
   4   9   7      159.70       80.86    125.12 o 
   5   9   7      119.61      -69.47    116.12 o 
   6   9   7       39.70      -32.17    133.27 o 
  -7  10   7       55.86       69.57     89.76 o 
  -6  10   7      189.74      197.78     79.47 o 
  -5  10   7       90.51       81.78     76.87 o 
  -4  10   7      150.83       58.23     99.24 o 
  -3  10   7       17.07      -79.13    172.70 o 
  -2  10   7      379.70      520.50    107.01 o 
  -1  10   7       66.18      -57.54    141.70 o 
   0  10   7        0.25      -78.67    171.81 o 
   1  10   7       56.81     -120.45    120.45 o 
   2  10   7      218.19      164.65    152.33 o 
   3  10   7      114.26       79.75    120.77 o 
 -18   0   8      504.44      271.00    108.05 o 
 -17   0   8     1934.05     1874.00    131.07 o 
 -16   0   8     1247.33     1222.17    102.73 o 
 -15   0   8     2491.27     2791.51    150.56 o 
 -14   0   8      902.13      890.95     90.33 o 
 -13   0   8    15281.89    15417.08    481.78 o 
 -12   0   8     4373.41     4460.04    173.58 o 
 -11   0   8      981.86      988.37     70.85 o 
 -10   0   8     1016.40      926.37     69.08 o 
  -9   0   8    14505.20    14883.93    456.99 o 
  -8   0   8     6819.54     7240.93    233.81 o 
  -7   0   8      407.80      419.79     44.28 o 
  -6   0   8      613.01      469.38     38.97 o 
  -5   0   8    11083.25    10195.40    311.74 o 
  -4   0   8     2696.53     2708.26     99.19 o 
  -3   0   8     3224.72     3492.93    116.90 o 
  -2   0   8     2330.14     2630.33     93.88 o 
  -1   0   8    44516.33    45702.53   1024.07 o 
   0   0   8     3355.16     3621.85     96.64 o 
   1   0   8     6417.98     6883.04    134.27 o 
   2   0   8     1685.77     1770.87     51.02 o 
   3   0   8    34627.38    33187.47    587.10 o 
   4   0   8     6377.22     6074.48    334.22 o 
   5   0   8     4335.81     4204.65    135.98 o 
   6   0   8      881.77      903.69     68.35 o 
   7   0   8     5399.49     6214.92    182.11 o 
   8   0   8     4041.35     4375.02    189.53 o 
   9   0   8      870.99     1053.90    111.59 o 
  10   0   8       53.75       56.68     99.19 o 
  11   0   8       74.23       83.25    108.05 o 
  12   0   8       22.85       17.71    113.36 o 
  13   0   8      396.80      375.51    131.07 o 
 -18   1   8      150.15      210.89     84.31 o 
 -17   1   8       77.44       63.41     60.54 o 
 -16   1   8      147.95      232.51     56.50 o 
 -15   1   8       39.10      111.66     53.87 o 
 -14   1   8      101.06      120.78     42.71 o 
 -13   1   8      848.07      793.04     51.47 o 
 -12   1   8       16.11       39.63     37.01 o 
 -11   1   8     2878.35     2682.19     75.68 o 
 -10   1   8     7224.94     7176.78    146.74 o 
  -9   1   8      183.88      187.31     29.26 o 
  -8   1   8        2.93       33.80     29.41 o 
  -7   1   8      391.18      381.37     32.77 o 
  -6   1   8    10444.27    10454.72    227.94 o 
  -5   1   8      638.05      635.71     37.20 o 
  -4   1   8     6677.66     7282.86    245.32 o 
  -3   1   8     1456.91     1515.50     39.48 o 
  -2   1   8    17127.91    17595.38    323.05 o 
  -1   1   8        6.43       40.50     26.78 o 
   0   1   8     1224.27     1153.38     29.73 o 
   1   1   8       93.14      102.28     15.69 o 
   2   1   8     9426.64     9009.69    134.94 o 
   3   1   8      318.37      341.57     24.88 o 
   4   1   8       73.86      129.21     25.55 o 
   5   1   8      496.65      476.92     32.64 o 
   6   1   8     3227.54     3180.43     91.29 o 
   7   1   8     1440.48     1506.51    172.23 o 
   8   1   8       15.44       27.97     71.72 o 
   9   1   8       17.92        2.94     53.38 o 
  10   1   8     1131.19     1268.96     78.32 o 
  11   1   8      331.07      427.80     76.90 o 
  12   1   8       62.36       11.87     80.04 o 
  13   1   8       31.78      104.31     89.49 o 
 -18   2   8        7.84       -9.81     66.02 o 
 -17   2   8        2.75      120.49     62.16 o 
 -16   2   8      515.90      538.32     61.80 o 
 -15   2   8      141.60      146.73     51.85 o 
 -14   2   8      716.98      700.22     52.63 o 
 -13   2   8       51.80       81.47     45.09 o 
 -12   2   8     2453.28     2364.82     75.43 o 
 -11   2   8      938.25      837.59     81.88 o 
 -10   2   8     2622.36     2683.13     76.39 o 
  -9   2   8       33.53      118.76     40.52 o 
  -8   2   8     6021.54     6017.56    123.92 o 
  -7   2   8     8488.26     8618.58    227.44 o 
  -6   2   8       44.88       50.02     17.13 o 
  -5   2   8      752.97      874.74     31.25 o 
  -4   2   8     5482.08     5692.82    105.42 o 
  -3   2   8    11187.87    11471.02    198.54 o 
  -2   2   8      775.39      839.97     28.00 o 
  -1   2   8     3864.06     3956.88     71.85 o 
   0   2   8     2660.78     2760.52     50.50 o 
   1   2   8     3663.91     3810.35     65.34 o 
   2   2   8      369.96      408.72     41.23 o 
   3   2   8     2091.33     2023.77    110.45 o 
   4   2   8     1211.79     1191.94     64.32 o 
   5   2   8      185.46      253.84     42.65 o 
   6   2   8     2758.31     2804.06     76.50 o 
   7   2   8       27.31        3.21     49.75 o 
   8   2   8      926.26      917.07     65.59 o 
   9   2   8       48.42       78.37     57.10 o 
  10   2   8      586.28      799.33     71.62 o 
  11   2   8      601.45      646.74     77.92 o 
  12   2   8        1.45      -34.96     74.33 o 
  13   2   8        1.13       24.81     89.23 o 
 -18   3   8        1.89      -76.85     97.23 o 
 -17   3   8        7.49      -52.53     58.72 o 
 -16   3   8      174.01      123.13     57.20 o 
 -15   3   8      983.71      927.82     64.62 o 
 -14   3   8      410.52      408.06     54.66 o 
 -13   3   8      554.11      513.51     58.49 o 
 -12   3   8       95.78       58.41     58.88 o 
 -11   3   8     2742.55     2718.50     89.85 o 
 -10   3   8      210.33      206.86     36.65 o 
  -9   3   8     2208.65     2260.51     65.96 o 
  -8   3   8     5772.66     5367.97    101.64 o 
  -7   3   8    10535.05    10539.19    189.70 o 
  -6   3   8      655.90      741.37     30.60 o 
  -5   3   8     9360.75     9673.45    154.88 o 
  -4   3   8    10180.11     9924.38    175.46 o 
  -3   3   8     6511.70     6653.12    112.64 o 
  -2   3   8      545.57      584.17     26.37 o 
  -1   3   8     1711.08     1746.87     47.92 o 
   0   3   8     8543.53     8045.02    134.38 o 
   1   3   8     1156.28     1059.89     38.66 o 
   2   3   8     2930.77     2632.18    180.34 o 
   3   3   8      106.98      137.24     38.23 o 
   4   3   8     1915.37     1734.56     67.90 o 
   5   3   8        8.10       35.67     41.09 o 
   6   3   8      767.22      737.16     54.82 o 
   7   3   8      219.57      142.50     47.81 o 
   8   3   8       24.20       18.64     66.16 o 
   9   3   8        9.87      -30.86     59.94 o 
  10   3   8       16.15      -48.50     60.95 o 
  11   3   8      339.39      452.95     74.14 o 
  12   3   8      151.25      118.41     75.23 o 
  13   3   8       90.61      110.97     87.82 o 
 -17   4   8      238.10      380.81    103.31 o 
 -16   4   8      602.84      641.01     68.73 o 
 -15   4   8       90.42      -16.74     53.38 o 
 -14   4   8       50.34        5.08     40.75 o 
 -13   4   8     1088.25     1068.36     69.54 o 
 -12   4   8      422.42      420.57     45.20 o 
 -11   4   8      266.54      292.54     41.51 o 
 -10   4   8       29.41       22.83     34.72 o 
  -9   4   8     1052.27     1053.67     44.36 o 
  -8   4   8      331.12      364.72     38.56 o 
  -7   4   8     5494.86     5491.99    104.58 o 
  -6   4   8      716.50      793.08     39.88 o 
  -5   4   8      154.53      246.61     57.78 o 
  -4   4   8     1930.26     1865.42     40.93 o 
  -3   4   8     7082.07     7177.38    109.82 o 
  -2   4   8       45.57       65.75     17.46 o 
  -1   4   8        1.08       15.01     20.99 o 
   0   4   8     2575.69     2577.19     60.20 o 
   1   4   8     2607.85     2459.46    103.31 o 
   2   4   8       41.71       30.49     36.24 o 
   3   4   8     1283.39     1239.02     69.09 o 
   4   4   8     8683.59     7989.45    175.71 o 
   5   4   8      158.94      123.49     49.86 o 
   6   4   8       55.49      100.40     53.01 o 
   7   4   8      101.38       19.69     52.71 o 
   8   4   8     2847.25     2833.99    298.92 o 
   9   4   8      184.44      161.06     66.38 o 
  10   4   8      138.95      101.19     96.49 o 
  11   4   8      161.31      227.55    107.52 o 
  12   4   8       62.94      120.10     80.00 o 
 -16   5   8      138.12      108.32     79.31 o 
 -15   5   8      138.74       34.00     46.96 o 
 -14   5   8      136.70      122.49     54.19 o 
 -13   5   8       46.03       33.57     50.18 o 
 -12   5   8        4.94       13.02     45.89 o 
 -11   5   8     1186.68     1175.96     56.99 o 
 -10   5   8     1019.69     1030.68     53.45 o 
  -9   5   8      213.43      222.44     39.58 o 
  -8   5   8      599.75      613.10     51.13 o 
  -7   5   8      614.55      644.82     41.35 o 
  -6   5   8     1967.11     2052.01     57.55 o 
  -5   5   8       64.87       69.34     28.03 o 
  -4   5   8     4137.24     4242.12     71.06 o 
  -3   5   8      100.21      100.48     27.62 o 
  -2   5   8      632.41      679.50     32.00 o 
  -1   5   8        8.51       -2.99     26.65 o 
   0   5   8     7010.71     6710.98    148.77 o 
   1   5   8      571.79      503.93     47.38 o 
   2   5   8        8.31      -44.08     44.08 o 
   3   5   8     3329.62     3075.98    137.19 o 
   4   5   8      711.26      681.05     61.88 o 
   5   5   8       17.86       52.23     56.41 o 
   6   5   8       34.09      -69.62     69.62 o 
   7   5   8     2489.24     2359.97    175.08 o 
   8   5   8       23.05      -17.41     64.08 o 
   9   5   8       38.78       26.07     66.18 o 
  10   5   8      113.62       66.11     73.36 o 
  11   5   8      528.59      562.13     85.05 o 
 -15   6   8      205.61       66.42     73.05 o 
 -14   6   8       30.12       52.26     54.94 o 
 -13   6   8        1.69      -45.01     65.19 o 
 -12   6   8      346.97      329.02     53.09 o 
 -11   6   8      543.16      473.53     54.10 o 
 -10   6   8       15.23      -50.62     50.62 o 
  -9   6   8        5.87       26.87     44.74 o 
  -8   6   8     1658.80     1707.71     64.57 o 
  -7   6   8      529.22      519.32     44.65 o 
  -6   6   8        4.75       41.50     37.70 o 
  -5   6   8       22.82       21.76     43.77 o 
  -4   6   8     1654.74     1828.12     84.29 o 
  -3   6   8      308.09      309.25     50.07 o 
  -2   6   8      161.90      200.55     38.73 o 
  -1   6   8        5.99      -27.97     42.72 o 
   0   6   8     1293.05     1336.66     65.35 o 
   1   6   8       46.00       -0.90     51.01 o 
   2   6   8       64.83       23.44     52.78 o 
   3   6   8       31.32       56.86     56.76 o 
   4   6   8      850.96      916.73     71.35 o 
   5   6   8      309.04      258.65     63.62 o 
   6   6   8       80.20       16.72     62.82 o 
   7   6   8        2.92     -101.75    101.75 o 
   8   6   8      347.02      420.34    101.74 o 
   9   6   8       16.35      -27.16     76.18 o 
  10   6   8       13.33      175.36     99.81 o 
 -14   7   8      298.61      138.97    138.41 o 
 -13   7   8      141.87      124.72     62.03 o 
 -12   7   8        3.96      -50.29     79.25 o 
 -11   7   8       22.94        3.32     56.02 o 
 -10   7   8      200.01      191.98     56.35 o 
  -9   7   8        8.04       28.45     65.45 o 
  -8   7   8      774.29      763.74     58.36 o 
  -7   7   8      334.56      274.10     82.98 o 
  -6   7   8       15.73      -42.17     52.27 o 
  -5   7   8      255.37      281.19     64.40 o 
  -4   7   8      629.31      734.21     60.75 o 
  -3   7   8      961.84     1102.52     67.50 o 
  -2   7   8      266.42       93.75     71.06 o 
  -1   7   8      968.49      883.93    170.04 o 
   0   7   8     2110.23     2308.34     95.70 o 
   1   7   8     2216.98     2298.56     95.71 o 
   2   7   8     1737.57     1770.73     87.14 o 
   3   7   8     3484.81     3453.24    290.49 o 
   4   7   8      521.39      550.79     86.85 o 
   5   7   8     1241.19     1236.36     90.44 o 
   6   7   8      632.21      740.52     91.88 o 
   7   7   8     2516.58     2785.43    279.12 o 
   8   7   8       13.46       12.14     84.56 o 
   9   7   8      188.66      228.70     84.11 o 
 -12   8   8        4.20      -65.10     65.10 o 
 -11   8   8      268.02      112.00     93.96 o 
 -10   8   8        4.67      -47.63     75.10 o 
  -9   8   8        9.54       41.62     65.94 o 
  -8   8   8      178.60      207.13     62.76 o 
  -7   8   8       16.39       38.04     63.11 o 
  -6   8   8       99.71       93.39     63.73 o 
  -5   8   8      662.64      640.33     68.75 o 
  -4   8   8      750.70      902.74     75.84 o 
  -3   8   8        0.36        1.54     83.23 o 
  -2   8   8        0.29      -18.03     87.16 o 
  -1   8   8      481.15      470.18    101.85 o 
   0   8   8     1853.07     1893.66    165.61 o 
   1   8   8       13.24      -81.36     96.82 o 
   2   8   8        2.28       42.51    102.02 o 
   3   8   8      897.93      956.44    162.96 o 
   4   8   8     1560.73     1708.27    153.40 o 
   5   8   8      126.32      293.99     82.65 o 
   6   8   8       84.09      201.95    102.71 o 
   7   8   8      139.64       29.92     91.89 o 
 -10   9   8       35.93        0.73    221.41 o 
  -9   9   8      460.47      420.13     81.07 o 
  -8   9   8       13.16       35.28     73.69 o 
  -7   9   8      170.95      298.23     76.15 o 
  -6   9   8      456.03      539.54     78.90 o 
  -5   9   8      745.47      741.73     80.20 o 
  -4   9   8       70.48      -54.64     84.22 o 
  -3   9   8      333.45      402.36    123.10 o 
  -2   9   8      838.21      844.13    107.83 o 
  -1   9   8      839.82      891.35    111.57 o 
   0   9   8      127.30      134.37    109.36 o 
   1   9   8      161.88       86.28    135.50 o 
   2   9   8      226.12      209.39    115.16 o 
   3   9   8       48.05      131.33    193.07 o 
   4   9   8        8.84        1.26    128.67 o 
   5   9   8       90.46        9.58    225.84 o 
  -7  10   8      311.18       70.85    123.99 o 
  -6  10   8       31.09       94.57     80.18 o 
  -5  10   8        2.28      -15.03    102.20 o 
  -4  10   8      660.76      665.15    114.35 o 
  -3  10   8      667.12      707.96    119.92 o 
  -2  10   8        3.17      -61.24    112.48 o 
  -1  10   8        5.81      -62.12    309.97 o 
   0  10   8       69.42      103.73    148.79 o 
   1  10   8      317.05      375.26    159.41 o 
 -18   1   9       11.49       58.17     66.63 o 
 -17   1   9        2.60       54.65     61.23 o 
 -16   1   9       13.15       33.77     49.94 o 
 -15   1   9      127.99      205.71     53.26 o 
 -14   1   9      239.19      140.82     46.13 o 
 -13   1   9       54.08       38.24     43.50 o 
 -12   1   9     1528.08     1556.31     63.54 o 
 -11   1   9     6075.42     5684.03    142.72 o 
 -10   1   9      900.13      893.38     49.68 o 
  -9   1   9      526.72      550.86     40.58 o 
  -8   1   9     8101.83     8052.18    182.86 o 
  -7   1   9     8749.93     8945.00    285.17 o 
  -6   1   9     1080.29     1247.21     50.62 o 
  -5   1   9     1794.02     1811.02     58.15 o 
  -4   1   9    40548.08    42139.11   1052.67 o 
  -3   1   9     6707.11     7197.33    147.77 o 
  -2   1   9      210.54      288.43     21.48 o 
  -1   1   9        4.76       44.80     21.20 o 
   0   1   9    34951.58    35098.15    487.28 o 
   1   1   9      396.18      431.08     20.63 o 
   2   1   9     2625.78     2649.78     52.26 o 
   3   1   9     2530.22     2277.93     88.48 o 
   4   1   9     9503.67     9164.73    286.02 o 
   5   1   9       63.22       38.89     42.75 o 
   6   1   9     3212.51     3038.22    153.94 o 
   7   1   9     3537.18     3955.89    130.94 o 
   8   1   9      583.71      707.00    109.45 o 
   9   1   9        0.61      -55.30     67.49 o 
  10   1   9      260.34      204.22     71.36 o 
  11   1   9     1318.42     1591.35    174.47 o 
  12   1   9       81.69      173.26     89.39 o 
 -18   2   9      401.60      303.09     70.52 o 
 -17   2   9      267.68      289.14     64.92 o 
 -16   2   9       83.06      100.94     57.46 o 
 -15   2   9      483.18      561.75     61.43 o 
 -14   2   9     2204.98     2006.88     81.42 o 
 -13   2   9     1900.73     1852.28     85.90 o 
 -12   2   9      275.79      297.91     44.22 o 
 -11   2   9     4040.49     4121.25    100.76 o 
 -10   2   9     1419.20     1417.46     57.63 o 
  -9   2   9     6082.18     5994.26    127.61 o 
  -8   2   9     3992.48     4110.40    106.95 o 
  -7   2   9     5466.02     5479.54    131.49 o 
  -6   2   9      514.79      554.94     26.16 o 
  -5   2   9    13138.71    13407.89    231.40 o 
  -4   2   9     4776.05     5042.92     95.95 o 
  -3   2   9     4313.93     4031.76     86.56 o 
  -2   2   9      164.61      140.82     19.40 o 
  -1   2   9    26399.82    26332.56    454.56 o 
   0   2   9     1367.93     1507.38     40.03 o 
   1   2   9     2763.93     2882.88     59.61 o 
   2   2   9       18.21       40.32     31.23 o 
   3   2   9    14747.58    13612.07    265.55 o 
   4   2   9      385.37      409.84     45.35 o 
   5   2   9      489.04      588.53     47.04 o 
   6   2   9      836.27      916.32    100.75 o 
   7   2   9     2888.94     2781.62    119.16 o 
   8   2   9      157.04      186.09     86.81 o 
   9   2   9        0.61      -19.04     69.41 o 
  10   2   9      328.81      416.14     75.12 o 
  11   2   9      201.68      197.34     76.42 o 
  12   2   9        0.53       19.10     86.18 o 
 -18   3   9        9.26      -12.30     70.53 o 
 -17   3   9        3.44      110.42    102.56 o 
 -16   3   9     1251.62     1271.03     76.18 o 
 -15   3   9       80.61      128.20     55.92 o 
 -14   3   9        0.74       42.58     46.78 o 
 -13   3   9       12.99       26.01     38.82 o 
 -12   3   9     2341.22     2452.46     81.10 o 
 -11   3   9     1098.98     1101.00     86.67 o 
 -10   3   9      273.39      312.85     39.86 o 
  -9   3   9      924.84      884.53     46.03 o 
  -8   3   9     1953.85     2121.56     67.19 o 
  -7   3   9     1446.17     1443.48     52.30 o 
  -6   3   9       10.61       31.82     26.69 o 
  -5   3   9       89.52       99.17     22.00 o 
  -4   3   9     1026.59     1033.79     35.82 o 
  -3   3   9     2046.57     2042.55     53.18 o 
  -2   3   9        9.16       21.82     21.82 o 
  -1   3   9       10.20       18.37     21.09 o 
   0   3   9      203.06      222.05     22.63 o 
   1   3   9      549.79      514.74     40.89 o 
   2   3   9      848.72      710.90     67.78 o 
   3   3   9     5041.28     4730.25    114.92 o 
   4   3   9     1413.25     1353.17     62.00 o 
   5   3   9       43.12       71.49     46.31 o 
   6   3   9       50.43       68.69     51.48 o 
   7   3   9     3555.06     3507.02    207.10 o 
   8   3   9      935.94     1140.78     76.73 o 
   9   3   9       35.37       26.85     65.19 o 
  10   3   9       15.49       23.60     70.56 o 
  11   3   9      740.26      699.30     86.01 o 
  12   3   9      568.89      657.61     91.94 o 
 -17   4   9      109.76      116.35     69.18 o 
 -16   4   9        0.44       24.91     60.61 o 
 -15   4   9      103.83      172.06     67.58 o 
 -14   4   9      687.37      673.06     64.07 o 
 -13   4   9      787.11      723.42     59.18 o 
 -12   4   9      254.63      299.20     51.80 o 
 -11   4   9       77.80      187.22     40.81 o 
 -10   4   9     2035.05     2092.19     67.08 o 
  -9   4   9      768.59      788.23     42.66 o 
  -8   4   9     1801.78     1729.64     55.86 o 
  -7   4   9      532.08      526.80     37.54 o 
  -6   4   9     3019.17     3063.23     69.18 o 
  -5   4   9      547.80      560.63     30.54 o 
  -4   4   9     3710.67     3580.16     65.34 o 
  -3   4   9      598.64      561.88     31.19 o 
  -2   4   9     3370.69     3288.11     70.27 o 
  -1   4   9     1817.82     1809.53     50.97 o 
   0   4   9      127.49       99.30     35.37 o 
   1   4   9       21.43       69.78     39.68 o 
   2   4   9     4858.59     4223.04    107.90 o 
   3   4   9     1972.37     1769.65     94.73 o 
   4   4   9      730.54      701.57     57.44 o 
   5   4   9      687.55      682.98     60.01 o 
   6   4   9     2544.17     2424.50    162.32 o 
   7   4   9      126.48      160.09     60.69 o 
   8   4   9     1162.06     1234.08    139.93 o 
   9   4   9      400.06      495.43     74.62 o 
  10   4   9     1617.95     1707.98     94.38 o 
  11   4   9       86.67       42.89     80.12 o 
 -16   5   9      107.49       36.28     66.18 o 
 -15   5   9       63.91       31.84     65.03 o 
 -14   5   9      113.82       26.67     53.64 o 
 -13   5   9      323.47      332.47     53.71 o 
 -12   5   9       33.37       -2.69     45.49 o 
 -11   5   9      933.55     1057.03     80.02 o 
 -10   5   9       26.56      -40.23     40.23 o 
  -9   5   9      594.14      614.95     69.38 o 
  -8   5   9      220.17      191.83     39.73 o 
  -7   5   9     1590.59     1591.38     56.40 o 
  -6   5   9       50.63      108.01     34.89 o 
  -5   5   9     1519.17     1460.71     53.72 o 
  -4   5   9      227.13      176.23     33.71 o 
  -3   5   9     2205.70     2155.87     53.25 o 
  -2   5   9      157.55      166.03     28.03 o 
  -1   5   9     1262.17     1167.47     56.67 o 
   0   5   9     1329.15     1199.63     64.60 o 
   1   5   9     3237.73     3205.35     97.50 o 
   2   5   9       80.46       47.07     65.31 o 
   3   5   9       75.04       20.34     52.11 o 
   4   5   9      153.59      100.28     51.25 o 
   5   5   9      680.52      660.99     67.20 o 
   6   5   9      197.36      170.27     66.85 o 
   7   5   9        2.72        0.16     61.02 o 
   8   5   9       42.56       24.47     65.83 o 
   9   5   9      341.65      369.27    130.19 o 
  10   5   9       75.10       10.53     76.92 o 
 -15   6   9      311.65      263.92     65.73 o 
 -14   6   9      361.21      226.91     63.07 o 
 -13   6   9      218.75      232.75     54.60 o 
 -12   6   9      226.61      203.29     56.44 o 
 -11   6   9      725.36      738.61     58.24 o 
 -10   6   9      451.44      437.25     52.99 o 
  -9   6   9      321.20      313.00     46.18 o 
  -8   6   9      879.06      887.79     47.62 o 
  -7   6   9       20.93      -41.03     42.84 o 
  -6   6   9     2765.31     2543.18     81.56 o 
  -5   6   9     1545.70     1318.62     55.63 o 
  -4   6   9      726.89      739.42     61.33 o 
  -3   6   9     3330.78     3410.51     74.70 o 
  -2   6   9     3380.05     3265.14     99.01 o 
  -1   6   9     2318.83     1992.50     79.57 o 
   0   6   9      126.20       93.38     63.16 o 
   1   6   9      995.46      974.75     65.79 o 
   2   6   9      822.56      845.66     65.03 o 
   3   6   9      949.03      969.46     72.90 o 
   4   6   9     1212.37     1307.18     83.08 o 
   5   6   9      119.87      191.21     62.96 o 
   6   6   9      148.96      115.25     65.73 o 
   7   6   9      287.59      199.35     76.07 o 
   8   6   9      686.86      695.62     84.62 o 
   9   6   9       14.88       13.09    117.79 o 
 -14   7   9       38.51       28.62     82.32 o 
 -13   7   9      426.52      434.51     67.24 o 
 -12   7   9       64.54       87.60     59.66 o 
 -11   7   9      586.56      501.43     63.96 o 
 -10   7   9       34.07       52.06     50.33 o 
  -9   7   9     1009.60     1078.99     64.97 o 
  -8   7   9       16.65       36.90     52.92 o 
  -7   7   9      570.36      575.40     65.14 o 
  -6   7   9        6.11        5.58     54.87 o 
  -5   7   9      415.27      359.32     61.43 o 
  -4   7   9      214.02      137.12     54.57 o 
  -3   7   9      550.05      475.98     82.07 o 
  -2   7   9      146.87       30.61     70.00 o 
  -1   7   9      229.45      155.21     72.49 o 
   0   7   9      751.25      754.83     68.41 o 
   1   7   9      532.29      421.04     64.95 o 
   2   7   9       49.81      -43.74     64.33 o 
   3   7   9       22.60       14.43     86.78 o 
   4   7   9      178.92      175.58     72.91 o 
   5   7   9       70.87      -73.76     73.76 o 
   6   7   9        0.49       22.56    111.58 o 
   7   7   9       27.61       46.02     77.83 o 
   8   7   9       13.30       -6.55     86.25 o 
 -12   8   9      835.61      739.02     69.01 o 
 -11   8   9      365.54      293.79     69.08 o 
 -10   8   9       32.60      -55.19     67.83 o 
  -9   8   9        7.71        7.63     88.64 o 
  -8   8   9      670.61      680.23     75.96 o 
  -7   8   9       11.36        1.61     65.50 o 
  -6   8   9       42.08       45.64    115.74 o 
  -5   8   9       63.32      125.18    122.19 o 
  -4   8   9      864.28     1077.70    106.09 o 
  -3   8   9      701.53      704.56     93.87 o 
  -2   8   9       31.74      -89.44     89.44 o 
  -1   8   9      178.00      203.10     93.69 o 
   0   8   9       86.91      153.48     96.86 o 
   1   8   9      101.59      244.67    107.28 o 
   2   8   9       16.44      -12.81    126.65 o 
   3   8   9       69.09      131.06     74.55 o 
   4   8   9      716.68      689.38     92.35 o 
   5   8   9       12.42      -26.22     80.52 o 
   6   8   9      143.79      145.47    108.91 o 
 -10   9   9       80.69      117.55     79.98 o 
  -9   9   9      424.84      282.74     79.80 o 
  -8   9   9        1.46       60.77     97.56 o 
  -7   9   9        2.76      -62.86     74.18 o 
  -6   9   9        9.96       40.75     72.31 o 
  -5   9   9      600.84      647.87    101.54 o 
  -4   9   9      136.84      193.71     90.38 o 
  -3   9   9      126.60       90.27    136.39 o 
  -2   9   9       96.08     -100.59    100.59 o 
  -1   9   9       67.72       18.31     95.95 o 
   0   9   9      580.98      567.88    115.53 o 
   1   9   9      122.70       74.87    116.68 o 
   2   9   9      120.82      113.36    177.13 o 
   3   9   9       29.93     -132.84    132.84 o 
   4   9   9      103.86      348.24    137.60 o 
  -5  10   9        9.13      -76.28     99.19 o 
  -4  10   9        3.12     -108.13    108.13 o 
  -3  10   9       43.72       68.72    112.71 o 
  -2  10   9      259.16      287.19    147.90 o 
  -1  10   9       11.58       62.83    127.53 o 
 -18   0  10      217.40      162.96    111.59 o 
 -17   0  10      496.46      534.92    109.82 o 
 -16   0  10      126.90       74.39     93.88 o 
 -15   0  10        7.15      109.82     83.25 o 
 -14   0  10     1009.10      991.91     99.19 o 
 -13   0  10     4734.29     4748.76    189.53 o 
 -12   0  10      297.07      237.35     61.99 o 
 -11   0  10     8220.85     8154.90    272.77 o 
 -10   0  10     1143.02     1064.53     77.94 o 
  -9   0  10     1102.19     1073.39     76.16 o 
  -8   0  10     4428.65     4337.83    161.19 o 
  -7   0  10    13374.64    13195.92    403.85 o 
  -6   0  10     2357.68     2458.51     99.19 o 
  -5   0  10      232.82      203.70     38.97 o 
  -4   0  10    10032.37    10813.57    331.23 o 
  -3   0  10    36495.96    36252.46   1064.53 o 
  -2   0  10       43.48       76.45     45.17 o 
  -1   0  10     5848.68     5922.44    149.69 o 
   0   0  10     1793.91     1822.25     54.59 o 
   1   0  10    18203.42    17784.80    324.13 o 
   2   0  10     1470.83     1340.22     74.04 o 
   3   0  10     4325.76     3986.23    181.55 o 
   4   0  10      334.12      272.65     57.94 o 
   5   0  10     1118.24     1144.24     93.88 o 
   6   0  10     4104.71     3857.81    170.04 o 
   7   0  10      230.19      244.43     83.25 o 
   8   0  10     1094.65     1324.91    125.76 o 
   9   0  10        5.87       79.71    106.28 o 
  10   0  10     2236.45     2348.70    170.04 o 
  11   0  10       75.70      -60.22    108.05 o 
  12   0  10       33.40      189.53    134.62 o 
 -18   1  10      240.95      234.63     74.65 o 
 -17   1  10        1.61       63.32     78.82 o 
 -16   1  10      220.00      203.96     66.35 o 
 -15   1  10       65.47       39.69     67.31 o 
 -14   1  10      638.85      705.71     62.47 o 
 -13   1  10      795.36      771.72     61.99 o 
 -12   1  10       50.46       53.14     42.58 o 
 -11   1  10      265.79      256.65     42.53 o 
 -10   1  10     2971.12     2906.67     96.03 o 
  -9   1  10        1.55      -31.40     31.92 o 
  -8   1  10     1259.38     1321.10     70.85 o 
  -7   1  10     1621.28     1743.63     63.17 o 
  -6   1  10     3914.09     3696.18    159.41 o 
  -5   1  10      232.38      212.18     24.54 o 
  -4   1  10     3739.42     3656.81     75.93 o 
  -3   1  10       18.69       48.12     23.73 o 
  -2   1  10     6604.05     6397.10    127.57 o 
  -1   1  10        9.09       -8.13     17.88 o 
   0   1  10     4030.29     3931.45     68.10 o 
   1   1  10      328.49      363.19     29.38 o 
   2   1  10     2469.40     2355.22     84.37 o 
   3   1  10       22.40       60.48     49.34 o 
   4   1  10     1142.64     1024.85     58.58 o 
   5   1  10      786.56      736.09     55.88 o 
   6   1  10      674.82      804.72     95.74 o 
   7   1  10        4.27       82.44     55.96 o 
   8   1  10      206.50      164.73     86.79 o 
   9   1  10      256.61      321.99     93.88 o 
  10   1  10      257.68      300.03     92.99 o 
  11   1  10       52.28      147.91     88.90 o 
  12   1  10        1.11      -48.30     90.75 o 
 -18   2  10       71.99       42.50     86.84 o 
 -17   2  10        0.28      -62.33     62.33 o 
 -16   2  10       31.65       68.98     56.40 o 
 -15   2  10      417.53      350.71    101.45 o 
 -14   2  10        8.98       29.42     49.03 o 
 -13   2  10       51.67      110.00     42.44 o 
 -12   2  10     1229.42     1099.71     47.04 o 
 -11   2  10      824.58      826.88     49.10 o 
 -10   2  10       45.42       84.66     42.53 o 
  -9   2  10      210.39      185.93     85.91 o 
  -8   2  10      604.85      708.42     46.94 o 
  -7   2  10       88.73       79.07     32.75 o 
  -6   2  10      697.94      610.80     66.42 o 
  -5   2  10     1909.94     1908.39     50.53 o 
  -4   2  10       25.42      100.13     50.74 o 
  -3   2  10     2666.44     2935.53     60.77 o 
  -2   2  10      663.87      722.93     29.72 o 
  -1   2  10    10655.70    10741.73    158.21 o 
   0   2  10     1539.10     1631.50     71.07 o 
   1   2  10     1044.80     1133.08     85.04 o 
   2   2  10        0.16        1.08     33.07 o 
   3   2  10     6564.22     6437.86    141.24 o 
   4   2  10     2576.67     2548.23    114.66 o 
   5   2  10       13.74       48.52     59.03 o 
   6   2  10      468.21      388.34     57.99 o 
   7   2  10     2086.98     2175.15     90.68 o 
   8   2  10     1813.96     1972.12    173.93 o 
   9   2  10      314.28      355.71     73.41 o 
  10   2  10      647.35      714.64    111.59 o 
  11   2  10        0.15      -22.33     82.55 o 
 -17   3  10       45.31       53.84     64.63 o 
 -16   3  10      477.91      442.86     60.53 o 
 -15   3  10        1.10      -63.62     64.68 o 
 -14   3  10      202.37      185.33     72.07 o 
 -13   3  10      325.10      373.00     51.11 o 
 -12   3  10       33.83       29.59     52.90 o 
 -11   3  10     1555.30     1375.94     65.63 o 
 -10   3  10      243.94      279.79     38.46 o 
  -9   3  10      384.17      323.55     38.27 o 
  -8   3  10      526.68      479.34     42.01 o 
  -7   3  10      375.53      467.53     75.28 o 
  -6   3  10        5.35      -19.62     32.49 o 
  -5   3  10     1099.50     1155.88     42.65 o 
  -4   3  10     8704.34     8836.38    146.66 o 
  -3   3  10       90.15      133.02     25.08 o 
  -2   3  10       92.57      101.88     24.55 o 
  -1   3  10       13.81       27.28     34.77 o 
   0   3  10     5336.59     5232.61    120.72 o 
   1   3  10      342.14      332.69     41.05 o 
   2   3  10      918.35      885.41     51.94 o 
   3   3  10     3124.07     2917.31    125.66 o 
   4   3  10      945.64     1037.36     72.92 o 
   5   3  10        2.46       15.58     50.43 o 
   6   3  10     1239.19      936.61     92.99 o 
   7   3  10     2713.77     2865.75    107.74 o 
   8   3  10      286.59      280.66     89.57 o 
   9   3  10        0.79      -41.86     65.83 o 
  10   3  10      296.35      307.78     75.39 o 
  11   3  10      664.43      748.53     91.06 o 
 -17   4  10      102.69       41.56     65.57 o 
 -16   4  10      565.62      493.21     68.26 o 
 -15   4  10      732.43      775.68     70.53 o 
 -14   4  10       69.88      158.97     58.92 o 
 -13   4  10      139.89      121.18     52.62 o 
 -12   4  10     2270.40     2187.97     81.40 o 
 -11   4  10     3505.75     3517.94     98.76 o 
 -10   4  10      511.35      620.39     76.09 o 
  -9   4  10      362.29      311.35     43.38 o 
  -8   4  10     3670.60     3402.35     91.00 o 
  -7   4  10     1951.09     1989.21     68.54 o 
  -6   4  10       13.95       90.14     39.08 o 
  -5   4  10     1152.37     1108.89     49.24 o 
  -4   4  10     2360.33     2070.21     56.58 o 
  -3   4  10      274.42      251.98     30.17 o 
  -2   4  10     1416.62     1432.84     46.19 o 
  -1   4  10        9.94       17.02     36.97 o 
   0   4  10     1286.20     1146.35     99.28 o 
   1   4  10       55.58       27.15     39.11 o 
   2   4  10       67.53       91.47     41.60 o 
   3   4  10      504.34      504.59     53.13 o 
   4   4  10      150.46       57.65     52.95 o 
   5   4  10      467.48      468.77     60.59 o 
   6   4  10        2.92       36.73     53.38 o 
   7   4  10      123.33       79.65     81.82 o 
   8   4  10      125.96      123.95     94.78 o 
   9   4  10      355.84      275.75     72.84 o 
  10   4  10       40.20       16.36     86.10 o 
 -16   5  10      144.09      187.33     71.49 o 
 -15   5  10       47.54        2.68     64.31 o 
 -14   5  10      799.99      789.23     72.59 o 
 -13   5  10      611.55      519.15     65.58 o 
 -12   5  10      383.00      412.35     53.06 o 
 -11   5  10      839.92      840.39     55.27 o 
 -10   5  10       99.68      161.40     45.11 o 
  -9   5  10     1549.33     1442.39     55.61 o 
  -8   5  10      186.99      232.50     59.45 o 
  -7   5  10     3086.32     3045.02     73.07 o 
  -6   5  10     1542.33     1515.94     73.19 o 
  -5   5  10     3013.91     2857.98     75.26 o 
  -4   5  10      384.85      324.25     37.76 o 
  -3   5  10       98.78      112.04     32.92 o 
  -2   5  10     1334.44     1113.78     58.37 o 
  -1   5  10     1312.00     1229.06     61.87 o 
   0   5  10     5233.54     4825.19    120.29 o 
   1   5  10      275.68      192.12     50.65 o 
   2   5  10     3213.86     2997.07     98.63 o 
   3   5  10       96.35      -22.17     53.58 o 
   4   5  10     1037.99     1038.88     92.06 o 
   5   5  10      345.20      318.15     64.88 o 
   6   5  10     1068.23     1063.03     78.80 o 
   7   5  10      792.94      631.89     90.07 o 
   8   5  10        0.16       90.01     87.10 o 
   9   5  10        2.78       39.74     75.33 o 
  10   5  10      204.33      349.46     86.96 o 
 -15   6  10       67.01        8.24     63.61 o 
 -14   6  10       48.69       13.63     59.92 o 
 -13   6  10       28.81       51.43     61.12 o 
 -12   6  10      758.21      566.80     60.99 o 
 -11   6  10      282.79      251.69     71.33 o 
 -10   6  10      669.03      733.68     58.98 o 
  -9   6  10       49.92       47.33     44.47 o 
  -8   6  10     1452.33     1428.63     62.91 o 
  -7   6  10      155.69      218.21     45.65 o 
  -6   6  10      992.68      955.55     53.37 o 
  -5   6  10        3.21       29.39     40.52 o 
  -4   6  10      498.01      626.76     47.55 o 
  -3   6  10      613.81      529.85     80.73 o 
  -2   6  10       16.12       30.43     50.46 o 
  -1   6  10      474.33      541.71     56.98 o 
   0   6  10      459.11      445.07     56.85 o 
   1   6  10      405.30      419.15     60.61 o 
   2   6  10      499.65      338.05     60.93 o 
   3   6  10      751.29      609.40     73.46 o 
   4   6  10      336.95      271.45     67.76 o 
   5   6  10       23.18       42.52     68.99 o 
   6   6  10      185.03      208.21     74.10 o 
   7   6  10      283.15      290.85     75.62 o 
   8   6  10       67.32      106.64    100.08 o 
 -14   7  10      192.70       67.31    118.67 o 
 -13   7  10       72.20       84.18     61.49 o 
 -12   7  10      177.06      164.31     63.55 o 
 -11   7  10     1444.38     1556.53     97.02 o 
 -10   7  10       10.72      -25.45     55.09 o 
  -9   7  10     1914.98     1863.35     76.54 o 
  -8   7  10      241.89      322.06     56.77 o 
  -7   7  10     1122.40     1232.34     66.71 o 
  -6   7  10      644.26      781.98     58.14 o 
  -5   7  10     2488.01     2436.40     83.00 o 
  -4   7  10      429.19      402.85    211.67 o 
  -3   7  10     1250.76     1393.89    103.62 o 
  -2   7  10      116.78      226.12    107.16 o 
  -1   7  10     2300.59     2260.33     94.16 o 
   0   7  10      798.40      821.87     72.91 o 
   1   7  10      147.15      251.25     64.70 o 
   2   7  10      204.57      144.06     66.02 o 
   3   7  10       58.01       91.81     72.04 o 
   4   7  10      393.09      218.08     75.30 o 
   5   7  10       65.35      -11.81     78.77 o 
   6   7  10        6.05       14.53     76.20 o 
   7   7  10      118.13       22.57     81.33 o 
 -12   8  10      391.81      479.49     83.86 o 
 -11   8  10       22.00       -1.73     65.49 o 
 -10   8  10       15.26      -45.79     64.40 o 
  -9   8  10       18.02       -4.71     58.63 o 
  -8   8  10     1323.38     1440.43     77.78 o 
  -7   8  10       36.38      -28.57     60.13 o 
  -6   8  10      288.93      221.91     61.55 o 
  -5   8  10       20.60      -19.27     92.73 o 
  -4   8  10     1796.00     1935.79    269.23 o 
  -3   8  10       28.14       27.76     90.02 o 
  -2   8  10      156.24      162.14     97.37 o 
  -1   8  10       40.42       72.73     94.63 o 
   0   8  10     1503.20     1583.34    209.01 o 
   1   8  10       32.70        8.42     70.27 o 
   2   8  10       41.53       35.71     77.08 o 
   3   8  10       35.72      119.38     80.91 o 
   4   8  10      502.42      548.91     91.43 o 
   5   8  10      109.54      114.60     89.66 o 
  -9   9  10      492.26      468.86     94.08 o 
  -8   9  10       14.42       -8.15     67.80 o 
  -7   9  10        5.94       36.89     75.25 o 
  -6   9  10      157.54        8.90    102.77 o 
  -5   9  10      223.95      222.82    106.80 o 
  -4   9  10      232.42      262.81    103.84 o 
  -3   9  10      240.98      119.97     98.15 o 
  -2   9  10      187.67        8.91    108.61 o 
  -1   9  10      239.03      132.44    105.27 o 
   0   9  10      486.04      658.02    124.46 o 
   1   9  10      173.54      159.75    112.10 o 
   2   9  10      244.35      214.34    196.61 o 
 -18   1  11       33.81      142.53     74.65 o 
 -17   1  11      231.62      170.20     70.56 o 
 -16   1  11      687.63      823.14     74.87 o 
 -15   1  11      157.54      149.48     63.84 o 
 -14   1  11      371.13      298.86     54.47 o 
 -13   1  11      488.98      418.80     81.48 o 
 -12   1  11     2656.10     2698.13    126.65 o 
 -11   1  11       31.70       10.63     54.91 o 
 -10   1  11      123.27       94.74     35.70 o 
  -9   1  11      998.81      939.03     64.65 o 
  -8   1  11     2372.57     2380.89     80.13 o 
  -7   1  11     1651.27     1681.90    115.13 o 
  -6   1  11      253.87      266.98     26.84 o 
  -5   1  11     2545.26     2453.50    121.42 o 
  -4   1  11     2176.23     2413.51     91.26 o 
  -3   1  11      117.54      145.87     22.98 o 
  -2   1  11        2.13       18.45     21.16 o 
  -1   1  11       58.01       58.77     20.25 o 
   0   1  11     7888.62     7727.72    126.32 o 
   1   1  11      226.69      243.28     34.00 o 
   2   1  11       46.85       23.17     32.14 o 
   3   1  11      781.28      709.97     54.41 o 
   4   1  11     1786.14     1679.97     76.01 o 
   5   1  11      197.69      294.26     60.59 o 
   6   1  11      138.73       59.72     56.28 o 
   7   1  11     2480.91     2498.28    108.29 o 
   8   1  11       14.13       17.66     69.44 o 
   9   1  11        0.15      -57.40     80.04 o 
  10   1  11       92.56       74.91     88.13 o 
  11   1  11     1134.81     1235.04    115.81 o 
 -17   2  11      572.67      622.82     76.11 o 
 -16   2  11      289.01      191.60     97.42 o 
 -15   2  11      266.52      356.47    113.36 o 
 -14   2  11      172.59      166.09     74.39 o 
 -13   2  11     2370.42     2099.39     88.29 o 
 -12   2  11      363.09      389.43     44.92 o 
 -11   2  11     1134.25     1252.45     61.91 o 
 -10   2  11     1281.00     1163.45     59.48 o 
  -9   2  11     7321.89     7610.71    183.33 o 
  -8   2  11       88.82      141.05     37.51 o 
  -7   2  11      138.64      120.13     38.06 o 
  -6   2  11       86.57      100.06     30.51 o 
  -5   2  11     2481.60     2395.70     76.18 o 
  -4   2  11     1095.12     1076.71     40.56 o 
  -3   2  11      335.99      348.07     26.71 o 
  -2   2  11      455.81      571.15     29.85 o 
  -1   2  11      213.17      213.81     25.12 o 
   0   2  11      236.90      253.04     51.29 o 
   1   2  11      336.46      363.02     37.52 o 
   2   2  11      446.41      466.83     42.83 o 
   3   2  11       36.73       33.86     42.95 o 
   4   2  11      817.48      743.69     80.66 o 
   5   2  11      235.60      108.36     54.96 o 
   6   2  11      161.61      143.11     60.19 o 
   7   2  11       13.46        1.29     59.69 o 
   8   2  11      596.01      690.09     79.86 o 
   9   2  11      106.64      302.65     80.78 o 
  10   2  11      317.73      398.75     92.80 o 
 -17   3  11        0.53       76.01     67.60 o 
 -16   3  11       62.47       37.35     58.77 o 
 -15   3  11       81.44      138.47     83.57 o 
 -14   3  11      385.54      347.18     53.21 o 
 -13   3  11       81.87      137.51     49.16 o 
 -12   3  11        2.58       19.88     47.58 o 
 -11   3  11      350.03      447.30     76.18 o 
 -10   3  11      147.79      250.36     48.85 o 
  -9   3  11     3754.82     3914.73    116.16 o 
  -8   3  11     1615.81     1519.74     69.50 o 
  -7   3  11     2759.83     2914.03    126.65 o 
  -6   3  11      833.46      818.40    100.96 o 
  -5   3  11     5318.87     5489.48    135.79 o 
  -4   3  11     9093.45     9043.23    150.98 o 
  -3   3  11     4220.20     4210.65     83.35 o 
  -2   3  11     2269.75     2138.78    104.56 o 
  -1   3  11     3000.90     3022.14     82.67 o 
   0   3  11    19618.85    19283.44    358.63 o 
   1   3  11      132.66      162.75     43.05 o 
   2   3  11     1080.23     1026.21     55.96 o 
   3   3  11      549.50      500.77     51.29 o 
   4   3  11     8736.05     8447.83    247.83 o 
   5   3  11      422.60      368.64     80.47 o 
   6   3  11      705.43      584.42     65.61 o 
   7   3  11        9.69      -23.30     70.49 o 
   8   3  11      118.60      109.91     84.36 o 
   9   3  11       29.16       46.62     80.44 o 
  10   3  11       98.71      133.81     83.62 o 
 -16   4  11       94.02       80.73     61.23 o 
 -15   4  11      232.96      172.05     60.52 o 
 -14   4  11      342.86      277.63     59.28 o 
 -13   4  11        9.58       37.49     53.69 o 
 -12   4  11      647.57      603.67     57.77 o 
 -11   4  11      438.74      273.61     51.56 o 
 -10   4  11     1286.40     1345.86     92.75 o 
  -9   4  11      493.65      515.53     49.70 o 
  -8   4  11     5259.21     5355.74    245.32 o 
  -7   4  11      743.71      686.02    110.70 o 
  -6   4  11     5200.52     5195.76    121.89 o 
  -5   4  11     1939.70     1744.42     65.99 o 
  -4   4  11     4748.48     4695.48    104.61 o 
  -3   4  11     1684.76     1696.93     52.40 o 
  -2   4  11     4137.00     3914.14    101.39 o 
  -1   4  11     9446.01     8753.18    182.22 o 
   0   4  11      119.93       93.13     52.36 o 
   1   4  11     1879.87     1751.30     75.07 o 
   2   4  11     1317.45     1094.50     61.97 o 
   3   4  11     4195.69     4035.51    114.77 o 
   4   4  11      753.60      752.43    156.89 o 
   5   4  11     1110.89     1085.39     71.68 o 
   6   4  11       99.91       98.42     85.06 o 
   7   4  11     1156.80     1087.94    147.90 o 
   8   4  11      704.47      643.04    108.11 o 
   9   4  11        2.85      -20.96     81.76 o 
 -16   5  11      109.45      113.50     73.67 o 
 -15   5  11      591.90      736.63    106.41 o 
 -14   5  11       33.91       76.34     64.27 o 
 -13   5  11      358.10      383.71     60.34 o 
 -12   5  11       27.07      148.99     56.05 o 
 -11   5  11     1343.82     1301.16     68.86 o 
 -10   5  11      187.58      221.99     51.05 o 
  -9   5  11      157.93      173.12     56.05 o 
  -8   5  11      286.76      297.45     48.49 o 
  -7   5  11     4287.17     4082.01    125.42 o 
  -6   5  11      646.84      723.26     67.91 o 
  -5   5  11      288.85      217.22     45.40 o 
  -4   5  11      648.35      693.85     50.36 o 
  -3   5  11     5846.03     5444.21    128.96 o 
  -2   5  11      238.29      211.86     49.53 o 
  -1   5  11       99.51       54.95     53.01 o 
   0   5  11      109.33      112.73     49.07 o 
   1   5  11      526.01      521.85     56.15 o 
   2   5  11       41.67       57.02     54.43 o 
   3   5  11      303.04      369.62     61.99 o 
   4   5  11        4.05       12.78     55.03 o 
   5   5  11        6.60      -35.91     62.28 o 
   6   5  11       21.67       24.02     66.70 o 
   7   5  11      263.51      303.95     90.40 o 
   8   5  11      249.74      217.59    103.56 o 
   9   5  11       51.94       49.53    102.69 o 
 -14   6  11      460.42      538.46     77.44 o 
 -13   6  11       41.09       35.44     67.27 o 
 -12   6  11     2462.00     2353.35     88.26 o 
 -11   6  11      288.30      351.44     54.84 o 
 -10   6  11      817.23      902.23     78.49 o 
  -9   6  11        1.02       49.40     51.34 o 
  -8   6  11     3212.51     3047.03     89.48 o 
  -7   6  11      249.74      245.08     48.35 o 
  -6   6  11     1906.23     2006.59     71.41 o 
  -5   6  11     1095.00     1052.08     55.39 o 
  -4   6  11     5326.47     5637.49    189.73 o 
  -3   6  11      114.89       71.02     92.11 o 
  -2   6  11      131.63      193.91     54.18 o 
  -1   6  11     3126.83     3055.30    100.27 o 
   0   6  11      784.40      780.52     66.50 o 
   1   6  11       24.23        2.00     55.34 o 
   2   6  11      598.32      631.70     66.53 o 
   3   6  11     1802.47     1805.60    112.64 o 
   4   6  11        7.61       37.35     66.28 o 
   5   6  11      279.95      143.55     83.06 o 
   6   6  11      638.72      719.51     83.03 o 
   7   6  11      263.69      187.87     92.35 o 
 -13   7  11        7.15      -23.15     65.99 o 
 -12   7  11      126.17      -17.80     74.33 o 
 -11   7  11      553.16      598.97     65.22 o 
 -10   7  11        1.01       21.88     62.82 o 
  -9   7  11       39.53      -56.04     56.04 o 
  -8   7  11        4.53      -53.53     53.53 o 
  -7   7  11      607.27      620.08     58.86 o 
  -6   7  11       10.52       38.01     56.25 o 
  -5   7  11       12.66       28.78     85.02 o 
  -4   7  11       16.57      -31.73     95.65 o 
  -3   7  11      514.19      518.89     90.64 o 
  -2   7  11       86.43       18.86     88.51 o 
  -1   7  11       20.88       12.86     59.77 o 
   0   7  11       12.58      -20.23     64.79 o 
   1   7  11      289.15      420.71     73.45 o 
   2   7  11      439.52      533.06    106.06 o 
   3   7  11        2.84      -27.94     95.28 o 
   4   7  11       31.09      -46.92     87.04 o 
   5   7  11       44.69       64.82     77.32 o 
   6   7  11      499.22      280.75     87.73 o 
 -11   8  11       14.71      -14.98     70.78 o 
 -10   8  11      124.73       78.36     69.46 o 
  -9   8  11       47.08       69.37     66.42 o 
  -8   8  11       86.62       53.12     62.32 o 
  -7   8  11       39.73      -25.84     60.56 o 
  -6   8  11      227.37      170.61     94.90 o 
  -5   8  11      214.44       76.31    118.67 o 
  -4   8  11      187.95      216.83    101.54 o 
  -3   8  11      537.92      569.93     98.64 o 
  -2   8  11       10.14      -52.94     95.68 o 
  -1   8  11      932.16      848.28    182.44 o 
   0   8  11       63.91       -1.98     69.77 o 
   1   8  11      356.88      400.69     79.94 o 
   2   8  11       43.07       38.62     81.78 o 
   3   8  11      579.86      503.60     90.45 o 
   4   8  11       14.61      -27.16    148.49 o 
  -8   9  11        3.44     -153.09    238.23 o 
  -7   9  11      327.11      255.23    113.66 o 
  -6   9  11       91.72       37.75     99.50 o 
  -5   9  11      146.75       82.78    104.68 o 
  -4   9  11        4.66      -50.17    236.46 o 
  -3   9  11      388.24      416.14    116.28 o 
  -2   9  11       68.59       26.65     99.24 o 
  -1   9  11       81.77      -13.06    154.10 o 
   0   9  11      151.37      165.18    155.87 o 
 -18   0  12      825.51      752.79    125.76 o 
 -17   0  12      169.96      170.04     97.42 o 
 -16   0  12      107.82      127.53     99.19 o 
 -15   0  12     3283.71     3083.77    168.27 o 
 -14   0  12      572.25      561.49     83.25 o 
 -13   0  12       47.34       -8.86     69.08 o 
 -12   0  12      592.90      526.07     81.48 o 
 -11   0  12     7404.77     7143.51    253.29 o 
 -10   0  12     1782.05     2077.69    120.45 o 
  -9   0  12      597.31      690.79     69.08 o 
  -8   0  12     2438.96     2309.73    116.90 o 
  -7   0  12     7589.03     7405.65    242.66 o 
  -6   0  12     1564.32     1549.86     81.48 o 
  -5   0  12      591.28      586.29     53.14 o 
  -4   0  12     2606.76     2479.77    104.50 o 
  -3   0  12     1658.44     1627.79     81.48 o 
  -2   0  12     1213.18     1141.31     59.81 o 
  -1   0  12     8639.74     8187.26    163.07 o 
   0   0  12       20.35       24.33     31.62 o 
   1   0  12        5.12       21.14     56.00 o 
   2   0  12     1884.21     1846.09     94.03 o 
   3   0  12     8838.63     8615.43    297.57 o 
   4   0  12     1908.27     1808.46    125.76 o 
   5   0  12       22.33       24.80     81.48 o 
   6   0  12      367.28      421.56    104.50 o 
   7   0  12     2222.84     2515.19    154.10 o 
   8   0  12     1427.88     1346.16    145.24 o 
   9   0  12      817.67     1080.47    148.79 o 
  10   0  12      235.16      115.13    136.39 o 
 -17   1  12        4.02      -24.73     69.10 o 
 -16   1  12      691.31      609.57    149.67 o 
 -15   1  12       24.57       96.32     61.22 o 
 -14   1  12      704.90      849.08     70.10 o 
 -13   1  12      110.78       45.99     51.70 o 
 -12   1  12     1034.52     1052.94     67.00 o 
 -11   1  12        9.66      -17.39     48.21 o 
 -10   1  12     1342.69     1339.83     67.04 o 
  -9   1  12      295.70      309.96     49.60 o 
  -8   1  12     2373.58     2143.61    109.82 o 
  -7   1  12      552.18      585.53     42.53 o 
  -6   1  12     1224.10     1212.74     42.93 o 
  -5   1  12      155.66      206.56     47.44 o 
  -4   1  12     1384.71     1328.50     46.84 o 
  -3   1  12      879.90      887.47     34.05 o 
  -2   1  12     2658.06     2379.92     52.37 o 
  -1   1  12     1428.68     1256.59     38.47 o 
   0   1  12      901.78      847.74     52.77 o 
   1   1  12     3048.62     2726.20     94.30 o 
   2   1  12     1939.67     1747.83     73.76 o 
   3   1  12      120.59      110.94     50.33 o 
   4   1  12       10.04        7.25     52.98 o 
   5   1  12      792.09      912.89     77.94 o 
   6   1  12     1562.36     1718.51    119.56 o 
   7   1  12      254.88      265.77     80.72 o 
   8   1  12        6.81       65.36     81.30 o 
   9   1  12      404.51      355.68     93.84 o 
  10   1  12      101.98      224.77     97.60 o 
 -17   2  12      129.51      137.12     72.51 o 
 -16   2  12        5.97       57.49     65.03 o 
 -15   2  12      414.97      326.92     95.65 o 
 -14   2  12        0.86       31.42     57.45 o 
 -13   2  12        2.01       11.33    116.90 o 
 -12   2  12     1258.07     1262.29     57.31 o 
 -11   2  12       11.09      -12.71     45.39 o 
 -10   2  12       85.23       50.68     46.96 o 
  -9   2  12        2.86      117.03     44.34 o 
  -8   2  12     7283.48     7442.55    179.10 o 
  -7   2  12        1.02       10.47     71.74 o 
  -6   2  12       48.71      152.42     38.06 o 
  -5   2  12       23.91      -10.86     28.14 o 
  -4   2  12    12471.46    12939.03    208.30 o 
  -3   2  12     1442.61     1404.47     46.17 o 
  -2   2  12      270.51      253.14     41.37 o 
  -1   2  12     2575.76     2472.60     74.52 o 
   0   2  12     2823.67     2780.28     80.82 o 
   1   2  12      847.19      983.14     67.20 o 
   2   2  12       73.14       74.65     39.21 o 
   3   2  12     2538.90     2706.72    144.36 o 
   4   2  12       13.53       21.53     55.71 o 
   5   2  12      130.76      136.55     63.82 o 
   6   2  12        5.19       13.73     65.56 o 
   7   2  12      525.17      606.61     80.78 o 
   8   2  12      293.62      261.60     80.00 o 
   9   2  12       31.18      162.65     90.64 o 
  10   2  12      283.04      412.70    148.79 o 
 -17   3  12      521.24      533.29    119.56 o 
 -16   3  12      304.08      339.76    127.53 o 
 -15   3  12       84.10        7.19     89.45 o 
 -14   3  12      357.12      357.99     91.48 o 
 -13   3  12     2673.60     2452.29    102.68 o 
 -12   3  12     1625.24     1783.82    196.61 o 
 -11   3  12      523.26      529.00     61.11 o 
 -10   3  12       66.54       96.78     61.11 o 
  -9   3  12     3312.81     3299.92    102.87 o 
  -8   3  12     1475.65     1651.27    137.27 o 
  -7   3  12      444.33      454.25     48.41 o 
  -6   3  12        3.99       70.51     39.32 o 
  -5   3  12     7181.14     6952.95    147.02 o 
  -4   3  12      660.06      767.52     36.96 o 
  -3   3  12      787.16      838.78     52.92 o 
  -2   3  12      251.04      272.11     40.87 o 
  -1   3  12     7020.06     6543.51    159.37 o 
   0   3  12     1329.71     1354.80     90.54 o 
   1   3  12      156.23      142.80     46.12 o 
   2   3  12      189.99      230.62     45.66 o 
   3   3  12     1796.74     1806.63     83.07 o 
   4   3  12      598.18      489.42    183.33 o 
   5   3  12       36.80       62.45     86.79 o 
   6   3  12      227.10      164.87     70.23 o 
   7   3  12      268.98      280.83     68.54 o 
   8   3  12       49.82       10.83     94.82 o 
   9   3  12        4.29       73.13     88.50 o 
 -16   4  12       14.71      -46.63     65.97 o 
 -15   4  12      408.75      446.73     66.07 o 
 -14   4  12      513.41      600.67    115.69 o 
 -13   4  12      185.99      166.79     60.16 o 
 -12   4  12      275.20      298.75     57.75 o 
 -11   4  12      861.85      851.88     65.32 o 
 -10   4  12     1833.16     1832.58     88.24 o 
  -9   4  12       38.76       25.09     48.65 o 
  -8   4  12       51.90       57.66     49.79 o 
  -7   4  12      679.30      713.85     52.25 o 
  -6   4  12     2610.81     2549.77     80.44 o 
  -5   4  12     1015.85     1083.74     57.55 o 
  -4   4  12      118.84      223.83     38.27 o 
  -3   4  12     2108.39     2051.36     74.07 o 
  -2   4  12      266.00      378.82     49.04 o 
  -1   4  12     3496.35     3295.17    132.62 o 
   0   4  12       33.86       55.69     61.19 o 
   1   4  12     1077.14     1227.90     86.74 o 
   2   4  12      136.68      122.59     48.77 o 
   3   4  12     1608.17     1636.27     77.50 o 
   4   4  12       25.45       57.09     53.03 o 
   5   4  12      135.72      276.92    110.70 o 
   6   4  12      191.48      293.57     94.73 o 
   7   4  12      460.48      463.48     81.90 o 
   8   4  12      212.49      168.81    104.92 o 
 -15   5  12       61.27       32.58     71.02 o 
 -14   5  12       75.49       82.68     60.16 o 
 -13   5  12       24.44       15.92     62.82 o 
 -12   5  12       24.20       74.67     64.78 o 
 -11   5  12      971.59     1008.58     66.41 o 
 -10   5  12       37.73        7.63     49.49 o 
  -9   5  12      740.67      740.92     68.09 o 
  -8   5  12       14.21       68.32     50.03 o 
  -7   5  12     1722.65     1844.27     75.89 o 
  -6   5  12      798.04      782.82     58.89 o 
  -5   5  12      598.61      648.54     53.35 o 
  -4   5  12     1105.72     1048.05     84.97 o 
  -3   5  12     1722.18     1852.62    204.58 o 
  -2   5  12      149.90       52.54     46.80 o 
  -1   5  12      226.55      271.18     84.37 o 
   0   5  12     1600.67     1561.87     74.63 o 
   1   5  12      129.88       83.83     52.71 o 
   2   5  12      310.98      309.62     63.38 o 
   3   5  12       14.25       52.78     60.50 o 
   4   5  12     2563.39     2391.57    132.85 o 
   5   5  12        1.47       21.29     63.62 o 
   6   5  12      473.23      247.10    104.50 o 
   7   5  12      304.93      390.66    103.91 o 
   8   5  12      216.81       72.62    136.39 o 
 -14   6  12       23.09      -31.33     68.69 o 
 -13   6  12       78.68       -3.49     68.91 o 
 -12   6  12      661.46      673.59     82.37 o 
 -11   6  12        4.57       52.36    108.05 o 
 -10   6  12       58.15      105.38     78.82 o 
  -9   6  12        1.38      -18.73     60.15 o 
  -8   6  12      959.82      936.60     82.57 o 
  -7   6  12       40.45       77.33     70.70 o 
  -6   6  12       13.53       42.38     54.15 o 
  -5   6  12      271.55      261.16     83.68 o 
  -4   6  12     2068.18     2169.96    116.40 o 
  -3   6  12       13.17       10.73     74.64 o 
  -2   6  12      159.24      143.06    215.21 o 
  -1   6  12       14.79        4.18     54.41 o 
   0   6  12      975.09     1059.63     72.44 o 
   1   6  12       76.09       61.03     62.25 o 
   2   6  12      100.05       74.93    179.81 o 
   3   6  12       17.83        0.43     66.14 o 
   4   6  12      425.98      360.06    121.61 o 
   5   6  12        3.72      -66.46     66.46 o 
   6   6  12        5.14      138.16    100.71 o 
 -12   7  12       14.56      -13.64     66.73 o 
 -11   7  12        2.58      -60.30     60.30 o 
 -10   7  12       45.10       45.45     62.41 o 
  -9   7  12      349.06      402.87     63.47 o 
  -8   7  12      171.77      210.63     59.91 o 
  -7   7  12      994.34      941.11     65.93 o 
  -6   7  12      454.26      529.69    100.27 o 
  -5   7  12       37.14      -81.12     81.12 o 
  -4   7  12      855.84      845.66     96.24 o 
  -3   7  12       69.67      -36.79     83.15 o 
  -2   7  12      951.43      835.75    134.62 o 
  -1   7  12       79.99      102.40     95.24 o 
   0   7  12     1786.57     1954.93     96.33 o 
   1   7  12       28.51      -37.36     69.93 o 
   2   7  12     1072.35      912.67     86.23 o 
   3   7  12       75.89       49.83     78.18 o 
   4   7  12      600.75      670.36     86.83 o 
   5   7  12      172.13      143.38     82.77 o 
 -10   8  12      176.71      251.67    102.78 o 
  -9   8  12      129.08      110.49     67.49 o 
  -8   8  12        0.34       13.10     95.87 o 
  -7   8  12        7.21      -30.80    102.77 o 
  -6   8  12       62.81      -40.93     93.84 o 
  -5   8  12      296.06      438.67    193.07 o 
  -4   8  12       95.57      -18.84    102.14 o 
  -3   8  12        5.99      -12.44     97.04 o 
  -2   8  12       11.18       21.60    114.25 o 
  -1   8  12     1288.49     1223.68    183.33 o 
   0   8  12       83.11       86.45    112.55 o 
   1   8  12      153.23      139.49     77.23 o 
   2   8  12       76.75       95.07     84.55 o 
  -5   9  12      179.97      -33.57    111.08 o 
  -4   9  12      109.39       42.29    125.76 o 
  -3   9  12      342.90      591.10    126.44 o 
 -17   1  13        1.85       88.53    174.47 o 
 -16   1  13      437.26      438.89     70.10 o 
 -15   1  13      729.88      629.72     68.25 o 
 -14   1  13     1053.44     1159.03     76.16 o 
 -13   1  13      307.24      388.87    143.47 o 
 -12   1  13       64.72       27.26     53.14 o 
 -11   1  13     1434.43     1300.27     69.30 o 
 -10   1  13     1884.03     1906.48     80.95 o 
  -9   1  13     2791.66     2846.89     93.84 o 
  -8   1  13      695.39      772.83    102.73 o 
  -7   1  13     4931.83     4748.81    214.32 o 
  -6   1  13      565.49      538.40     36.79 o 
  -5   1  13    12258.56    12109.06    300.34 o 
  -4   1  13       86.27      107.14     29.08 o 
  -3   1  13     3365.38     3228.93     61.31 o 
  -2   1  13     5825.34     5468.85     96.63 o 
  -1   1  13    12093.55    11546.87    223.93 o 
   0   1  13     3798.39     3767.68     95.91 o 
   1   1  13      216.68      217.40     51.07 o 
   2   1  13     5626.65     5145.30    129.62 o 
   3   1  13     1698.39     1713.69     79.68 o 
   4   1  13     3619.22     3505.31    129.63 o 
   5   1  13      121.61      172.13     69.60 o 
   6   1  13     2034.56     2170.27    111.45 o 
   7   1  13      293.65      255.73     86.39 o 
   8   1  13      127.64      208.12    158.53 o 
   9   1  13       92.81      -11.05     88.82 o 
 -17   2  13      163.36      210.15     75.15 o 
 -16   2  13      638.59      633.45    127.53 o 
 -15   2  13      502.50      461.39     69.84 o 
 -14   2  13      206.44      241.40     62.80 o 
 -13   2  13      375.94      387.88     61.91 o 
 -12   2  13     1517.59     1513.07     91.22 o 
 -11   2  13     1522.79     1483.18     71.62 o 
 -10   2  13     1129.95     1222.66    106.28 o 
  -9   2  13     1159.63     1034.42     71.74 o 
  -8   2  13     6411.70     6138.77    155.90 o 
  -7   2  13      833.24      916.85     50.62 o 
  -6   2  13     2753.15     3013.49     93.84 o 
  -5   2  13     1551.11     1601.40    109.84 o 
  -4   2  13     6530.97     6524.19    117.64 o 
  -3   2  13        3.34       23.38     29.38 o 
  -2   2  13     1897.08     1867.24     87.60 o 
  -1   2  13     3027.40     2897.38     85.41 o 
   0   2  13      218.07      307.08     47.33 o 
   1   2  13        3.75       41.26     65.42 o 
   2   2  13      606.79      706.16    139.04 o 
   3   2  13     2524.09     2526.29    102.81 o 
   4   2  13        6.90      -38.26     64.18 o 
   5   2  13        1.52       18.49     67.01 o 
   6   2  13      414.24      506.65     76.84 o 
   7   2  13      782.67      902.24    103.62 o 
   8   2  13        5.62       23.52    108.05 o 
 -16   3  13      138.02       20.64    131.07 o 
 -15   3  13        0.18       32.22    158.53 o 
 -14   3  13       10.49       32.71     52.16 o 
 -13   3  13      407.43      429.00     70.00 o 
 -12   3  13      680.09      767.13     82.36 o 
 -11   3  13        6.36       -7.70     55.64 o 
 -10   3  13       79.33       92.41     60.22 o 
  -9   3  13      239.42      299.24    149.67 o 
  -8   3  13      880.15     1101.38     61.33 o 
  -7   3  13     2057.87     2262.02    177.13 o 
  -6   3  13      672.73      638.37     51.07 o 
  -5   3  13      223.66      253.87     39.39 o 
  -4   3  13      970.60     1032.88     42.37 o 
  -3   3  13     1424.28     1609.44    105.47 o 
  -2   3  13       15.52       10.31     43.24 o 
  -1   3  13     1055.11     1078.12     57.28 o 
   0   3  13       33.18       88.19     47.14 o 
   1   3  13      750.71      809.20     68.41 o 
   2   3  13       25.08        9.60     49.01 o 
   3   3  13      847.54      843.20     91.11 o 
   4   3  13      954.88      865.67     97.76 o 
   5   3  13       16.59       17.99     69.40 o 
   6   3  13       55.99      104.09     74.54 o 
   7   3  13     1193.26     1276.59     90.15 o 
   8   3  13        4.47      196.53    107.16 o 
 -16   4  13        2.12       21.23    154.10 o 
 -15   4  13      165.90      136.97     68.19 o 
 -14   4  13      295.49      397.44     78.09 o 
 -13   4  13      288.64      319.24     73.61 o 
 -12   4  13      377.48      550.63     73.39 o 
 -11   4  13      696.56      732.80     71.36 o 
 -10   4  13      258.94      371.03     62.96 o 
  -9   4  13      554.21      477.30     60.42 o 
  -8   4  13     1867.76     1888.29     97.42 o 
  -7   4  13      382.00      525.44     51.16 o 
  -6   4  13     1056.81     1198.36     64.11 o 
  -5   4  13       74.79       89.20     40.36 o 
  -4   4  13     5206.62     5187.88    166.92 o 
  -3   4  13        2.31        8.24     44.77 o 
  -2   4  13      655.80      711.09     54.86 o 
  -1   4  13      656.54      684.10     57.94 o 
   0   4  13     1111.52     1284.41     89.70 o 
   1   4  13       20.89       45.14     52.60 o 
   2   4  13      210.55      332.83     57.45 o 
   3   4  13     1126.96     1095.11     70.86 o 
   4   4  13       21.09       38.27    117.79 o 
   5   4  13      132.08      208.45     85.39 o 
   6   4  13      141.54      262.10     98.44 o 
   7   4  13      315.00      203.27     83.00 o 
 -15   5  13      579.11      538.17     94.70 o 
 -14   5  13       26.27      -43.88     67.65 o 
 -13   5  13      138.43      125.40     65.35 o 
 -12   5  13        3.42      -11.85     66.34 o 
 -11   5  13      909.17      828.51    118.67 o 
 -10   5  13       18.08        7.92     62.96 o 
  -9   5  13       11.23       61.31     88.56 o 
  -8   5  13      278.83      352.30     54.63 o 
  -7   5  13      533.36      410.55     56.56 o 
  -6   5  13      689.26      853.74     65.13 o 
  -5   5  13       78.97      121.13     73.38 o 
  -4   5  13     1371.48     1449.35    168.27 o 
  -3   5  13        4.39      -40.19     69.95 o 
  -2   5  13       90.87      187.20     59.99 o 
  -1   5  13      309.38      239.65     56.46 o 
   0   5  13     1228.34     1259.95     71.56 o 
   1   5  13       81.52       92.22     54.94 o 
   2   5  13      139.61      117.00     62.05 o 
   3   5  13       52.09       -1.28     62.35 o 
   4   5  13     1441.66     1449.62     90.84 o 
   5   5  13      298.91      451.70    156.76 o 
   6   5  13        5.32       47.96    101.97 o 
 -13   6  13       85.50       97.31     81.44 o 
 -12   6  13      193.22      223.58     78.73 o 
 -11   6  13       14.18       35.14     77.94 o 
 -10   6  13       24.18      -80.49     80.49 o 
  -9   6  13      123.76      135.82     64.84 o 
  -8   6  13       38.66       24.25     62.49 o 
  -7   6  13       76.33      118.02     85.85 o 
  -6   6  13      244.83      110.65     86.63 o 
  -5   6  13        8.47      -36.59     74.83 o 
  -4   6  13      296.06      376.85     84.95 o 
  -3   6  13      834.36      772.53     94.49 o 
  -2   6  13      359.02      371.97     92.27 o 
  -1   6  13     1170.68     1068.39     72.43 o 
   0   6  13      290.28      270.70     64.04 o 
   1   6  13     1424.03     1628.15    106.13 o 
   2   6  13      417.21      429.61     73.49 o 
   3   6  13     1883.93     1895.39    121.88 o 
   4   6  13       99.33      134.86     75.61 o 
   5   6  13      596.38      482.89    112.32 o 
 -12   7  13       64.32      -72.62    116.90 o 
 -11   7  13       15.27      -71.76     71.76 o 
 -10   7  13       23.04       35.83     71.19 o 
  -9   7  13       30.56      -32.11     67.67 o 
  -8   7  13      112.71       77.56     69.96 o 
  -7   7  13       67.82      -13.35     86.17 o 
  -6   7  13       11.50      -38.97    142.59 o 
  -5   7  13      230.50      315.94    100.81 o 
  -4   7  13      313.63      337.06     98.29 o 
  -3   7  13       63.96      -56.92     87.93 o 
  -2   7  13       59.85      -93.70     93.70 o 
  -1   7  13      189.25       76.37    231.15 o 
   0   7  13       45.24      -50.86     76.70 o 
   1   7  13       24.90       27.94     87.58 o 
   2   7  13       15.06      -73.13     73.13 o 
   3   7  13      142.14       11.57     78.33 o 
  -9   8  13      196.71        7.35    102.43 o 
  -8   8  13      231.54      138.37    129.30 o 
  -7   8  13        1.04      -98.15     98.15 o 
  -6   8  13        0.13      -96.80     96.80 o 
  -5   8  13       36.41       26.56     99.58 o 
  -4   8  13      612.58      758.25    130.19 o 
  -3   8  13       57.13       21.32     98.31 o 
  -2   8  13       11.62       66.56    108.75 o 
  -1   8  13       54.89       35.29    145.24 o 
   0   8  13       51.80      -70.77    136.39 o 
 -17   0  14        2.46     -104.50    108.05 o 
 -16   0  14       90.54      -23.03    100.96 o 
 -15   0  14       39.04        7.09     95.65 o 
 -14   0  14      180.27      269.23     86.79 o 
 -13   0  14      267.20      164.73     86.79 o 
 -12   0  14     2756.46     2596.67    148.79 o 
 -11   0  14      200.05      196.61     70.85 o 
 -10   0  14     1730.06     1494.95    102.73 o 
  -9   0  14      282.75      196.61     72.62 o 
  -8   0  14    14913.94    15399.37    485.33 o 
  -7   0  14      296.85      201.92     56.68 o 
  -6   0  14      280.45      272.77     54.91 o 
  -5   0  14      449.51      433.96     54.91 o 
  -4   0  14    16463.26    16327.60    485.33 o 
  -3   0  14     1411.05     1290.99     86.90 o 
  -2   0  14       26.76       12.54     35.38 o 
  -1   0  14      497.90      535.06     69.08 o 
   0   0  14     6840.10     6419.06    233.81 o 
   1   0  14       20.43      -21.26     74.39 o 
   2   0  14      731.13      681.94     97.42 o 
   3   0  14     1338.28     1562.25    122.22 o 
   4   0  14      268.76      185.98     93.88 o 
   5   0  14        9.21       63.77    109.82 o 
   6   0  14       90.92      166.50    125.76 o 
   7   0  14     1530.82     1879.31    168.27 o 
   8   0  14        4.92      -95.65    113.36 o 
 -17   1  14       18.07       63.19    101.85 o 
 -16   1  14      223.24       44.12     74.51 o 
 -15   1  14      362.44      485.83     71.09 o 
 -14   1  14        0.30      -17.90     59.96 o 
 -13   1  14       10.55       19.60     55.99 o 
 -12   1  14      131.17       51.57     53.96 o 
 -11   1  14      759.47      732.68     62.02 o 
 -10   1  14      216.00      150.82     51.31 o 
  -9   1  14       85.60      100.29     44.34 o 
  -8   1  14      917.76      903.37     56.98 o 
  -7   1  14     1697.57     1581.63     70.36 o 
  -6   1  14        6.23        1.46     39.44 o 
  -5   1  14     1344.63     1408.07     54.12 o 
  -4   1  14      425.74      412.45     34.33 o 
  -3   1  14     1283.54     1331.90     44.31 o 
  -2   1  14      457.42      489.98     42.59 o 
  -1   1  14      751.77      772.03     46.71 o 
   0   1  14     2027.38     1975.93     77.10 o 
   1   1  14     3929.99     3449.71    108.12 o 
   2   1  14        5.60        4.11     60.74 o 
   3   1  14     1136.27     1091.79     82.41 o 
   4   1  14      334.18      422.85     78.88 o 
   5   1  14      689.76      730.40     80.78 o 
   6   1  14        7.47        8.46     82.03 o 
   7   1  14        1.67       46.02     90.80 o 
   8   1  14       60.75       77.05     90.18 o 
 -16   2  14       23.99       28.20     70.56 o 
 -15   2  14      279.54      269.15     69.30 o 
 -14   2  14        7.19     -111.59    111.59 o 
 -13   2  14       83.36       95.14     60.76 o 
 -12   2  14       64.04       98.03     52.56 o 
 -11   2  14     1638.47     1411.41    123.10 o 
 -10   2  14      232.92      252.60     51.43 o 
  -9   2  14        4.37       -7.69     45.60 o 
  -8   2  14      425.37      463.68    128.42 o 
  -7   2  14      143.78      191.05     43.20 o 
  -6   2  14       29.05       16.83     77.05 o 
  -5   2  14      309.76      340.11     41.61 o 
  -4   2  14     1816.68     2033.41     57.81 o 
  -3   2  14      173.93      208.93     42.71 o 
  -2   2  14      371.97      407.79     46.11 o 
  -1   2  14      294.54      348.93     44.48 o 
   0   2  14      656.89      784.55     60.51 o 
   1   2  14       46.98       -9.81     71.61 o 
   2   2  14      198.30      309.85     74.44 o 
   3   2  14     2818.98     2789.09    107.20 o 
   4   2  14       26.18      -63.62     80.12 o 
   5   2  14      296.00      215.56     81.30 o 
   6   2  14       40.67       65.87     85.62 o 
   7   2  14     1475.38     1413.10    129.30 o 
 -16   3  14       39.16       55.60     77.02 o 
 -15   3  14       24.51       39.26     69.08 o 
 -14   3  14      116.24      149.91     74.05 o 
 -13   3  14      260.49      345.42     85.91 o 
 -12   3  14       22.04       -3.27     67.31 o 
 -11   3  14      585.48      514.44     62.88 o 
 -10   3  14      137.88      176.51     51.70 o 
  -9   3  14        0.90       -6.70     48.52 o 
  -8   3  14       55.30       70.85     48.85 o 
  -7   3  14     1274.31     1273.91     66.30 o 
  -6   3  14      195.86      241.64     66.98 o 
  -5   3  14       81.91      152.90     42.01 o 
  -4   3  14      277.47      235.37     57.37 o 
  -3   3  14     1343.95     1427.96     64.24 o 
  -2   3  14     2826.62     2754.59     88.37 o 
  -1   3  14      718.53      692.93     54.57 o 
   0   3  14      727.04      734.43    123.42 o 
   1   3  14      336.92      416.18     82.26 o 
   2   3  14     1588.81     1658.43    142.59 o 
   3   3  14       87.89       36.67    139.04 o 
   4   3  14     1920.99     1831.43    139.93 o 
   5   3  14       55.62      146.49    121.61 o 
   6   3  14     1586.76     1664.25    131.26 o 
   7   3  14       71.88       74.78    106.28 o 
 -15   4  14      578.28      550.82     81.30 o 
 -14   4  14      455.72      557.84     82.55 o 
 -13   4  14      719.98      815.43     83.47 o 
 -12   4  14       15.52      -44.97     63.24 o 
 -11   4  14      244.72      412.22     65.67 o 
 -10   4  14       61.47       84.55     76.16 o 
  -9   4  14      857.37      969.51    137.27 o 
  -8   4  14        7.54       40.44     54.05 o 
  -7   4  14      369.55      427.83     53.33 o 
  -6   4  14       39.02       52.91     46.14 o 
  -5   4  14     2069.66     2164.43    112.57 o 
  -4   4  14       16.75       20.55     68.67 o 
  -3   4  14      160.72      121.60     70.44 o 
  -2   4  14       49.72       71.15     47.71 o 
  -1   4  14      201.24      201.12     53.72 o 
   0   4  14      250.19      242.05     55.52 o 
   1   4  14      213.04      184.11     57.73 o 
   2   4  14      161.32      174.57     83.31 o 
   3   4  14      179.17       85.63     89.52 o 
   4   4  14       48.94      235.60     95.63 o 
   5   4  14       28.21       74.61     98.06 o 
   6   4  14       12.95      -51.81    104.48 o 
 -14   5  14       33.52       10.86     93.88 o 
 -13   5  14       10.29        6.20    107.16 o 
 -12   5  14      699.78      874.05    117.79 o 
 -11   5  14      111.85       79.60     72.76 o 
 -10   5  14        0.97       34.52     67.56 o 
  -9   5  14      124.91       26.35     57.04 o 
  -8   5  14      544.36      569.32     67.46 o 
  -7   5  14      115.33       56.50     52.19 o 
  -6   5  14      188.24      157.51     75.83 o 
  -5   5  14     2268.85     1906.01    178.90 o 
  -4   5  14       54.68       25.34     77.62 o 
  -3   5  14        1.76        3.71     79.71 o 
  -2   5  14       27.33       89.21     79.78 o 
  -1   5  14     1284.92     1154.86     72.85 o 
   0   5  14      351.82      355.49     91.72 o 
   1   5  14       22.32       76.98     70.78 o 
   2   5  14      413.14      456.79     70.85 o 
   3   5  14      146.65      172.78     69.26 o 
   4   5  14      371.95      469.94     96.62 o 
   5   5  14      286.81      399.00    108.49 o 
 -13   6  14        0.57     -129.30    129.30 o 
 -12   6  14      259.17      231.07     86.71 o 
 -11   6  14       39.46       65.06     67.52 o 
 -10   6  14        0.92      -65.88     65.88 o 
  -9   6  14       38.66       29.06     67.01 o 
  -8   6  14       15.10       50.34     62.32 o 
  -7   6  14      136.14      189.26     90.56 o 
  -6   6  14       70.19      -72.67     85.18 o 
  -5   6  14       43.99      -53.37     89.29 o 
  -4   6  14      489.70      495.05     89.29 o 
  -3   6  14      319.45      214.68     92.70 o 
  -2   6  14        3.06       33.51     82.84 o 
  -1   6  14      253.02      322.72     88.34 o 
   0   6  14      149.20      124.12     92.65 o 
   1   6  14      221.74      235.58     72.74 o 
   2   6  14       98.55      134.39     72.34 o 
   3   6  14      108.16      -12.36     72.53 o 
 -10   7  14       15.00      -75.70     75.70 o 
  -9   7  14      429.01      445.96     79.65 o 
  -8   7  14      441.71      455.64    139.04 o 
  -7   7  14      432.36      481.90    110.42 o 
  -6   7  14      594.02      587.44    111.39 o 
  -5   7  14      857.63      976.80    111.82 o 
  -4   7  14        3.61        2.99    101.84 o 
  -3   7  14      347.16      365.69     99.12 o 
  -2   7  14      770.29      802.01    113.36 o 
  -1   7  14      602.00      530.82    104.36 o 
   0   7  14      108.44       28.34    109.36 o 
   1   7  14        2.45       35.06     77.80 o 
  -6   8  14      211.32      265.69    129.30 o 
  -5   8  14      336.57      382.21    145.24 o 
  -4   8  14      623.69      513.66    204.58 o 
  -3   8  14        1.52     -113.36    113.36 o 
 -16   1  15       78.01       97.99     73.61 o 
 -15   1  15       47.38       87.68     63.88 o 
 -14   1  15       94.19      124.37     76.16 o 
 -13   1  15      202.94      214.39     62.47 o 
 -12   1  15      476.06      444.56     61.53 o 
 -11   1  15        2.26      -22.35     56.89 o 
 -10   1  15       32.93        1.09     41.55 o 
  -9   1  15       26.82      -36.48     45.04 o 
  -8   1  15      592.47      549.54     50.62 o 
  -7   1  15     1070.88     1034.18     67.31 o 
  -6   1  15      114.35       39.94     44.34 o 
  -5   1  15      911.79      935.65     43.23 o 
  -4   1  15        1.01       69.55     46.53 o 
  -3   1  15     1764.60     1714.16     66.65 o 
  -2   1  15       21.40       23.77     42.41 o 
  -1   1  15     1234.04     1299.24    104.50 o 
   0   1  15     1691.57     1713.66     92.47 o 
   1   1  15      527.47      501.31     70.56 o 
   2   1  15        5.29      107.65     71.94 o 
   3   1  15       87.91       40.74     74.51 o 
   4   1  15     2321.69     2379.93    125.76 o 
   5   1  15        0.05       67.49     86.39 o 
   6   1  15      402.93      393.74     86.42 o 
 -16   2  15      349.13      469.70     83.92 o 
 -15   2  15       27.66      108.97     74.51 o 
 -14   2  15      346.41      370.05     70.36 o 
 -13   2  15      374.20      267.39     66.30 o 
 -12   2  15      359.54      296.19     99.19 o 
 -11   2  15      174.15      200.03     56.32 o 
 -10   2  15     1456.26     1697.35     80.13 o 
  -9   2  15      128.10      174.17     57.57 o 
  -8   2  15        1.64       79.57     48.80 o 
  -7   2  15      129.64       39.68     43.78 o 
  -6   2  15     1910.14     1861.28     72.92 o 
  -5   2  15      234.91      175.74     44.14 o 
  -4   2  15      992.88     1044.92     56.50 o 
  -3   2  15      799.24      742.35     54.78 o 
  -2   2  15      778.50      801.11     66.26 o 
  -1   2  15       36.28       39.32     54.36 o 
   0   2  15     1039.56     1031.59     91.07 o 
   1   2  15       15.23        7.71     79.75 o 
   2   2  15       34.89      163.13     74.27 o 
   3   2  15      515.42      478.08     84.14 o 
   4   2  15       77.73        1.41     82.41 o 
   5   2  15      149.69      131.10    125.76 o 
   6   2  15        2.12        2.46     91.90 o 
 -15   3  15       87.79       53.55     72.35 o 
 -14   3  15       98.85      136.39     58.58 o 
 -13   3  15      746.30      943.26     82.94 o 
 -12   3  15      368.55      310.02     72.62 o 
 -11   3  15      136.10      163.15    124.87 o 
 -10   3  15      654.89      621.32     77.05 o 
  -9   3  15     2027.94     2103.55     93.30 o 
  -8   3  15      366.60      365.48     54.39 o 
  -7   3  15      185.97      232.03     62.21 o 
  -6   3  15       24.43        1.22     60.82 o 
  -5   3  15     5190.46     5403.10    174.49 o 
  -4   3  15      395.86      478.58     69.04 o 
  -3   3  15       25.14       20.09     48.64 o 
  -2   3  15       91.92       68.69     49.13 o 
  -1   3  15     3930.02     3503.74    109.43 o 
   0   3  15     1037.77     1051.56     90.46 o 
   1   3  15       37.71      204.11     84.31 o 
   2   3  15      328.75      317.10    105.39 o 
   3   3  15     1385.48     1406.26    113.67 o 
   4   3  15      570.37      825.26     84.81 o 
   5   3  15      423.28      383.35    192.18 o 
 -14   4  15      110.77       79.80     80.95 o 
 -13   4  15       55.12      149.41     72.61 o 
 -12   4  15        8.78        6.60     70.87 o 
 -11   4  15      162.21       95.10     63.38 o 
 -10   4  15      403.23      407.35     92.99 o 
  -9   4  15       86.33       66.69     57.45 o 
  -8   4  15      198.89      189.24     55.88 o 
  -7   4  15       45.24        0.70     51.41 o 
  -6   4  15      943.72     1105.80     94.68 o 
  -5   4  15      119.51      217.79     70.16 o 
  -4   4  15     1217.98     1290.18     93.33 o 
  -3   4  15      327.08      467.46     89.45 o 
  -2   4  15     1153.49     1100.20     69.25 o 
  -1   4  15      731.84      781.35     64.73 o 
   0   4  15     1040.56     1094.25     71.81 o 
   1   4  15      575.26      627.80     69.96 o 
   2   4  15      893.57      793.85     94.90 o 
   3   4  15     2085.24     2000.16    129.89 o 
   4   4  15       45.44      -65.12     97.87 o 
   5   4  15       30.90       70.11     84.79 o 
 -13   5  15      223.06      144.22    136.39 o 
 -12   5  15      325.15      485.58     91.22 o 
 -11   5  15      178.34       60.01     70.06 o 
 -10   5  15      349.15      287.46     67.47 o 
  -9   5  15      101.42      148.41     60.26 o 
  -8   5  15      512.37      523.80     65.48 o 
  -7   5  15     1043.83     1143.48    102.73 o 
  -6   5  15        8.38       28.83     78.19 o 
  -5   5  15      182.21      121.28     85.68 o 
  -4   5  15      122.94      202.37     82.02 o 
  -3   5  15      273.58      332.87     89.93 o 
  -2   5  15       15.34       22.46     83.13 o 
  -1   5  15        0.29       -7.80     61.86 o 
   0   5  15      187.14      316.39     77.08 o 
   1   5  15      210.11      280.24     69.63 o 
   2   5  15        3.49       81.04     92.20 o 
   3   5  15        1.28      110.02    113.36 o 
 -11   6  15     1193.02     1414.84     92.17 o 
 -10   6  15       19.08      -68.54     68.54 o 
  -9   6  15      533.73      582.25     80.88 o 
  -8   6  15     1301.19     1349.87    121.55 o 
  -7   6  15      660.64      701.47    106.80 o 
  -6   6  15      173.79       54.86     93.70 o 
  -5   6  15       88.19        1.29     90.92 o 
  -4   6  15     1870.69     1990.96    131.40 o 
  -3   6  15      740.56      765.15    106.75 o 
  -2   6  15       74.37       -6.61     92.49 o 
  -1   6  15       26.13      -68.82     85.64 o 
   0   6  15      964.58     1062.35     87.68 o 
   1   6  15       44.42       69.41     79.66 o 
   2   6  15       17.68       37.76    112.02 o 
  -8   7  15      504.37      502.34    119.60 o 
  -7   7  15        0.50     -143.03    175.36 o 
  -6   7  15       13.14      -54.99     93.87 o 
  -5   7  15      437.27      306.67    111.08 o 
  -4   7  15      366.94      358.34    110.94 o 
  -3   7  15        6.69      -98.64     98.64 o 
  -2   7  15        1.21     -108.93    108.93 o 
  -1   7  15       70.42       75.64    255.06 o 
 -15   0  16       13.23       60.22    102.73 o 
 -14   0  16      364.11      283.40    102.73 o 
 -13   0  16      959.50      878.55    108.05 o 
 -12   0  16     1828.61     1801.38    118.67 o 
 -11   0  16     1380.93     1193.83     99.19 o 
 -10   0  16      303.71      274.55     85.02 o 
  -9   0  16     2966.27     2853.51    155.87 o 
  -8   0  16      742.83      811.24     81.48 o 
  -7   0  16      323.79      318.69     50.62 o 
  -6   0  16      142.42      212.55     60.22 o 
  -5   0  16      382.52      436.17     49.81 o 
  -4   0  16      364.72      360.04     47.08 o 
  -3   0  16      165.35      182.44     86.79 o 
  -2   0  16     1006.80      846.66    104.50 o 
  -1   0  16       37.95       47.82     93.88 o 
   0   0  16       33.69       14.17     86.79 o 
   1   0  16      687.90      554.41    115.13 o 
   2   0  16      299.29      281.63    100.96 o 
   3   0  16     2123.84     1785.43    154.10 o 
   4   0  16       41.14       53.14    122.22 o 
   5   0  16      138.92      217.87    139.93 o 
 -15   1  16      411.51      507.07     80.13 o 
 -14   1  16      218.38      184.63     72.01 o 
 -13   1  16      311.90      391.43     67.32 o 
 -12   1  16      398.11      383.67     64.55 o 
 -11   1  16      259.04      284.93     64.42 o 
 -10   1  16       37.11       34.31     55.26 o 
  -9   1  16      286.43      231.92     73.51 o 
  -8   1  16      795.91      702.61     59.40 o 
  -7   1  16      514.08      538.35     53.86 o 
  -6   1  16       10.51      -43.78     43.78 o 
  -5   1  16      141.80      183.03     44.08 o 
  -4   1  16        6.70       45.05     44.14 o 
  -3   1  16      660.65      677.66     51.39 o 
  -2   1  16      411.78      444.95     76.64 o 
  -1   1  16       11.31      -35.61     57.94 o 
   0   1  16        0.65      -39.11     69.44 o 
   1   1  16      832.60      800.07     86.31 o 
   2   1  16       30.32       10.68    103.62 o 
   3   1  16       56.25      167.33     84.48 o 
   4   1  16       89.88      140.96     83.11 o 
   5   1  16      276.39      294.41     90.49 o 
 -15   2  16       17.36      163.37     77.02 o 
 -14   2  16      231.74      204.15     75.70 o 
 -13   2  16      362.80      365.64     73.86 o 
 -12   2  16        1.68      -16.65     51.68 o 
 -11   2  16      618.02      575.46     65.09 o 
 -10   2  16        2.63      121.02     58.23 o 
  -9   2  16      888.40     1032.33     69.08 o 
  -8   2  16     1104.64     1013.97     85.02 o 
  -7   2  16      696.59      697.51     58.15 o 
  -6   2  16      592.11      629.19     50.60 o 
  -5   2  16      203.95      236.96    100.96 o 
  -4   2  16     1523.79     1578.22    100.96 o 
  -3   2  16      230.04      273.75     50.66 o 
  -2   2  16      251.13      300.19     52.97 o 
  -1   2  16       19.21       12.24     76.71 o 
   0   2  16     2154.24     2176.24    118.29 o 
   1   2  16      531.80      475.11     85.27 o 
   2   2  16      872.88      946.00     90.15 o 
   3   2  16      205.99      369.20     83.37 o 
   4   2  16       32.27      135.59     84.53 o 
   5   2  16      124.31       91.61     95.66 o 
 -14   3  16      288.17      277.92     64.38 o 
 -13   3  16       12.29       34.54     68.89 o 
 -12   3  16      795.07      768.69     75.77 o 
 -11   3  16      307.99      338.88     90.33 o 
 -10   3  16      523.64      572.63    109.82 o 
  -9   3  16      226.15      203.19     76.16 o 
  -8   3  16      763.33      827.29     63.88 o 
  -7   3  16        9.03       61.05     50.65 o 
  -6   3  16      874.26      871.85    111.59 o 
  -5   3  16     2071.27     1986.87    108.78 o 
  -4   3  16       13.93      -36.21     65.11 o 
  -3   3  16       17.04        9.47     66.85 o 
  -2   3  16      328.42      377.09     57.54 o 
  -1   3  16     1259.72     1205.80     70.35 o 
   0   3  16      288.65      239.24     87.93 o 
   1   3  16       40.66      124.48     88.87 o 
   2   3  16        2.63       81.00     92.27 o 
   3   3  16      655.06      648.33     85.07 o 
   4   3  16      121.96       87.68     86.42 o 
 -13   4  16      179.36      329.55     81.86 o 
 -12   4  16      225.05      292.49     77.17 o 
 -11   4  16      563.56      679.63     78.64 o 
 -10   4  16       17.18      -42.41     65.50 o 
  -9   4  16      254.68      358.08     60.08 o 
  -8   4  16     1023.79     1222.34     70.23 o 
  -7   4  16      351.29      430.25    147.01 o 
  -6   4  16       32.90      126.60     74.77 o 
  -5   4  16     1137.04     1206.29     99.58 o 
  -4   4  16     1576.00     1849.89    129.30 o 
  -3   4  16      271.06      285.64     79.01 o 
  -2   4  16       25.85       49.91     76.35 o 
  -1   4  16      245.95      267.30     63.57 o 
   0   4  16      824.36      917.82    102.03 o 
   1   4  16       52.56       99.98     91.71 o 
   2   4  16       36.39       93.19    150.56 o 
   3   4  16      363.56      442.40    109.77 o 
 -12   5  16      493.64      605.90     90.18 o 
 -11   5  16       78.68      165.95    219.64 o 
 -10   5  16      153.19      148.12     71.13 o 
  -9   5  16      239.64      368.30     70.06 o 
  -8   5  16      824.57      926.26    106.09 o 
  -7   5  16      524.52      639.52    173.58 o 
  -6   5  16      285.48      251.64    177.13 o 
  -5   5  16      862.81     1013.28    100.02 o 
  -4   5  16       68.47      146.94    130.19 o 
  -3   5  16      709.56      901.00     94.90 o 
  -2   5  16       43.09      172.93     90.14 o 
  -1   5  16     2188.21     2124.18    127.25 o 
   0   5  16      126.22      117.49     69.20 o 
   1   5  16       84.25      302.14     99.65 o 
   2   5  16       85.76       44.28    115.13 o 
 -10   6  16       97.24       17.38     98.70 o 
  -9   6  16      266.10      292.70    104.06 o 
  -8   6  16       85.06       39.94    105.66 o 
  -7   6  16      193.99      290.33    104.85 o 
  -6   6  16      195.98      110.70     95.08 o 
  -5   6  16      628.84      305.53     95.21 o 
  -4   6  16       26.32      -78.60    102.73 o 
  -3   6  16       45.14       39.36    194.84 o 
  -2   6  16      283.45      145.41    108.05 o 
  -1   6  16      307.09      482.23     98.38 o 
 -14   1  17      270.39      223.80     77.02 o 
 -13   1  17      152.49      168.14     66.58 o 
 -12   1  17     1966.72     1811.63     87.57 o 
 -11   1  17      163.81      171.72     64.65 o 
 -10   1  17       21.23      -45.56     45.56 o 
  -9   1  17      663.49      607.60     60.27 o 
  -8   1  17     2679.96     2491.74     98.85 o 
  -7   1  17       23.78       56.26     50.05 o 
  -6   1  17        2.27       11.15     44.49 o 
  -5   1  17     2102.14     2319.42    110.71 o 
  -4   1  17     1036.13      930.50     71.53 o 
  -3   1  17        0.38      -31.82     68.87 o 
  -2   1  17       32.58       41.72     70.00 o 
  -1   1  17     2495.23     2354.43    128.42 o 
   0   1  17      309.54      420.31     77.94 o 
   1   1  17       11.67       41.50    119.56 o 
   2   1  17       38.83      -49.43     82.63 o 
   3   1  17      928.41     1300.00    109.54 o 
 -14   2  17      795.01      799.23     82.55 o 
 -13   2  17      255.74      138.16    100.08 o 
 -12   2  17        0.13      -63.33     63.33 o 
 -11   2  17      291.23      230.51     62.59 o 
 -10   2  17     1792.55     1780.37     85.06 o 
  -9   2  17      548.98      581.00     66.38 o 
  -8   2  17       26.46      -20.09     54.47 o 
  -7   2  17      365.20      293.12     52.33 o 
  -6   2  17     2255.65     2204.51    106.64 o 
  -5   2  17      347.51      365.45     69.55 o 
  -4   2  17        6.13       25.91     62.79 o 
  -3   2  17      202.77      239.01     53.99 o 
  -2   2  17     1558.36     1554.68    162.07 o 
  -1   2  17       67.41      172.84     87.69 o 
   0   2  17      311.87      360.15     83.66 o 
   1   2  17        1.02       -0.61     83.66 o 
   2   2  17     1219.31     1394.54    107.52 o 
   3   2  17       60.02      -50.32     84.37 o 
 -13   3  17      240.85      223.63     99.19 o 
 -12   3  17        1.71       49.74     71.26 o 
 -11   3  17      430.79      484.61     99.19 o 
 -10   3  17      106.88       79.19     66.24 o 
  -9   3  17       35.54        4.43     61.22 o 
  -8   3  17      774.16      966.93     68.08 o 
  -7   3  17     1005.39     1006.57    116.02 o 
  -6   3  17       79.61       65.15     73.79 o 
  -5   3  17       54.94       86.17     73.03 o 
  -4   3  17      509.92      622.64     80.39 o 
  -3   3  17     1601.07     1631.53     97.98 o 
  -2   3  17       35.05       29.09     61.55 o 
  -1   3  17      292.04      394.07     92.97 o 
   0   3  17      125.41      148.70     94.33 o 
   1   3  17      574.83      772.81    142.59 o 
   2   3  17       47.11       22.78    122.22 o 
 -12   4  17        0.49      109.48     74.45 o 
 -11   4  17      718.22      849.82     95.65 o 
 -10   4  17       25.07      -23.55     63.19 o 
  -9   4  17     1019.33     1186.08     75.14 o 
  -8   4  17      436.82      277.56     91.60 o 
  -7   4  17      626.46      552.89     94.08 o 
  -6   4  17        4.31       -0.41     83.13 o 
  -5   4  17      654.88      757.23     94.09 o 
  -4   4  17     1120.58     1189.15    101.60 o 
  -3   4  17      714.08      862.34     95.63 o 
  -2   4  17      187.97      274.80     84.74 o 
  -1   4  17      171.99      215.14     93.86 o 
   0   4  17      884.74      873.58    155.87 o 
   1   4  17       46.22      193.65    143.47 o 
 -10   5  17       29.99       52.37    104.33 o 
  -9   5  17       94.70       68.37    100.32 o 
  -8   5  17      118.43       93.82    173.58 o 
  -7   5  17      119.64       87.16    134.62 o 
  -6   5  17      159.48      293.15    134.62 o 
  -5   5  17        5.22       20.14     92.81 o 
  -4   5  17      138.64      231.10     86.84 o 
  -3   5  17       70.55       53.29     92.81 o 
  -2   5  17      127.15      107.28    263.92 o 
  -1   5  17      203.63      223.23     94.51 o 
 -13   0  18      136.11      219.64    104.50 o 
 -12   0  18      339.67      347.17    100.96 o 
 -11   0  18      763.65      681.94    108.05 o 
 -10   0  18      276.05      350.71     95.65 o 
  -9   0  18      471.55      604.00     97.42 o 
  -8   0  18     1536.22     1611.85    116.90 o 
  -7   0  18     1496.10     1604.77    115.13 o 
  -6   0  18      631.78      660.68     90.33 o 
  -4   0  18     2906.83     2515.19    162.96 o 
  -3   0  18      388.66      449.90    109.82 o 
  -2   0  18      555.51      515.44    115.13 o 
  -1   0  18      130.61      175.36    111.59 o 
   0   0  18     3913.52     3657.66    205.47 o 
   1   0  18        7.47      -63.77    120.45 o 
 -13   1  18      357.73      320.78     80.59 o 
 -12   1  18       30.90       14.98     65.67 o 
 -11   1  18       43.10      -31.90     67.00 o 
 -10   1  18       36.83      -14.14     64.42 o 
  -9   1  18      612.62      585.29    106.22 o 
  -8   1  18      575.81      656.08     64.42 o 
  -7   1  18       94.19      126.43     50.76 o 
  -6   1  18      103.74      103.50     95.65 o 
  -5   1  18      890.09     1003.52     79.05 o 
  -4   1  18      309.63      218.29     86.82 o 
  -3   1  18      314.75      269.19     76.96 o 
  -2   1  18       89.60       76.37     77.02 o 
  -1   1  18      933.11     1096.40     94.51 o 
   0   1  18       59.96      111.59     83.92 o 
   1   1  18       23.21       21.39     80.69 o 
 -12   2  18       22.83      -62.01     96.44 o 
 -11   2  18      420.24      444.40     73.20 o 
 -10   2  18        0.00       86.55     64.65 o 
  -9   2  18      504.77      515.92     67.00 o 
  -8   2  18       55.58       66.79     59.58 o 
  -7   2  18      483.86      520.99     80.13 o 
  -6   2  18        2.43       28.81     67.55 o 
  -5   2  18      388.96      381.93     73.33 o 
  -4   2  18      846.74      792.86     79.67 o 
  -3   2  18      484.52      559.72    180.67 o 
  -2   2  18       77.02      222.39     91.60 o 
  -1   2  18        1.08       19.00     82.21 o 
   0   2  18      570.16      744.56    156.76 o 
   1   2  18        2.33      -69.99     87.57 o 
 -11   3  18        0.91      -78.84     80.59 o 
 -10   3  18      253.37      242.73     67.00 o 
  -9   3  18        4.82       41.99     58.57 o 
  -8   3  18     1123.59     1162.95     95.81 o 
  -7   3  18        1.39       46.05     77.63 o 
  -6   3  18      242.67      254.47     82.38 o 
  -5   3  18      502.93      680.87    201.04 o 
  -4   3  18      785.50      872.26    151.44 o 
  -3   3  18        8.53      -77.94    175.36 o 
  -2   3  18       17.08       81.48    180.67 o 
  -1   3  18     1159.46     1002.94    111.43 o 
   0   3  18       53.41       75.19    209.01 o 
 -10   4  18      310.89      294.25    228.49 o 
  -9   4  18      355.29      400.57    101.17 o 
  -8   4  18      136.91       89.44     91.19 o 
  -7   4  18       30.78       18.79     90.12 o 
  -6   4  18       11.39       57.99    158.53 o 
  -5   4  18      111.83       13.04     85.71 o 
  -4   4  18       48.90      127.17    118.67 o 
  -3   4  18       74.11      142.85     87.29 o 
  -2   4  18       57.34      154.10    207.24 o 
 -11   1  19      131.01       98.31     71.39 o 
 -10   1  19       49.08      -66.24     66.24 o 
  -9   1  19       14.65       -8.32     57.07 o 
  -8   1  19      514.02      396.23    181.55 o 
  -7   1  19      456.24      479.47    138.16 o 
  -6   1  19        0.80       38.97    161.19 o 
  -5   1  19      333.34      370.19    122.22 o 
  -4   1  19      693.23      556.18    122.22 o 
  -3   1  19      567.71      561.39     86.99 o 
  -2   1  19       31.47      124.40     82.63 o 
  -1   1  19     1411.24     1255.85     99.99 o 
 -10   2  19      300.82      377.57     71.26 o 
  -9   2  19       41.17       25.09     73.15 o 
  -8   2  19      632.53      567.13    103.62 o 
  -7   2  19        3.90      -31.53     74.92 o 
  -6   2  19      257.54      353.57     79.67 o 
  -5   2  19       43.56      -12.40    173.58 o 
  -4   2  19      583.73      363.11    189.53 o 
  -2   2  19        1.90       56.16     83.80 o 
  -8   3  19       19.23      -91.22     91.22 o 
  -7   3  19       98.16      115.48     99.19 o 
  -6   3  19      159.82      103.60     80.95 o 
  -5   3  19       39.92      108.05     81.26 o 
  -4   3  19       67.44      -74.39    191.30 o 
                                                 
